# Supplementary material for: Crystal structure of (5′S,8′S)-3-(2,5-di­methyl­phen­yl)-8-meth­oxy-3-nitro-1-aza­spiro­[4.5]decane-2,4-dione
Source: Acta Crystallogr E Crystallogr Commun. 2015 Mar 14;71(Pt 4):o238–9. doi: 10.1107/S2056989015004715 (PMC4438798; doi:10.1107/S2056989015004715)
Supplement: Supplementary file 1 [file e-71-0o238-sup1.cif]

##############################################################################
#                                                                            #
# This CIF contains the data in a paper accepted for publication in          #
# Acta Crystallographica Section E. It conforms to the requirements of       #
# Notes for Authors for Acta Crystallographica Section E, and has been       #
# peer reviewed under the auspices of the IUCr Commission on Journals.       #
#                                                                            #
# Full details of the Crystallographic Information File format               #
# are given in the paper "The Crystallographic Information File (CIF):       #
# a New Standard Archive File for Crystallography" by S. R. Hall, F. H.      #
# Allen and I. D. Brown [Acta Cryst. (1991), A47, 655-685].                  #
#                                                                            #
# The current version of the core CIF dictionary is obtainable from          #
# ftp://ftp.iucr.org/pub/cif_core.dic.                                       #
#                                                                            #
# Software is freely available for graphical display of the structure(s)     #
# in this CIF. For information consult the CIF software page                 #
# http://www.iucr.org/resources/cif/software.                                #
#                                                                            #
# This file may be used for bona fide research purposes within the           #
# scientific community so long as proper attribution is given to the journal # 
# article from which it was obtained.                                        #
#                                                                            #
##############################################################################
data_I
_database_code_depnum_ccdc_archive 'CCDC 1052631'
_audit_creation_method
;
Olex2 1.2
(compiled 2014.03.20 svn.r2914 for OlexSys, GUI svn.r4816)
;
_journal_date_recd_electronic     2014-12-15
_journal_date_accepted     2015-03-07
_journal_name_full     'Acta Crystallographica, Section E'
_journal_year     2015
_journal_volume     71
_journal_issue      4
_journal_page_first     o238
_journal_page_last     o239
_journal_paper_category     HO
_journal_paper_doi     10.1107/S2056989015004715
_journal_coeditor_code     HB7342
_publ_contact_author_name     'Jiang, Li-Yuan'
_publ_contact_author_address
;
Medical College,
Quzhou College of Technology,
Quzhou 324000,
People's Republic of China
;
_publ_contact_author_email     jiangly1205@163.com
_publ_contact_author_fax     '086 570 86430193'
_publ_contact_author_phone     '0570-8068076'
_publ_section_title
;\
Crystal structure of
(5'<i>S</i>,8'<i>S</i>)-3-(2,5-dimethylphenyl)-8-methoxy-3-nitro-1-\
azaspiro[4.5]decane-2,4-dione
;
loop_
    _publ_author_name
    _publ_author_footnote
    _publ_author_address
    'Hu, Gao-Bo' .
;
Medical College,
Quzhou College of Technology,
Quzhou 324000,
People's Republic of China
;
    'Jiang, Da-Wei' .
;
Medical College,
Quzhou College of Technology,
Quzhou 324000,
People's Republic of China
;
    'Li, Jiang-Yan' .
;
Medical College,
Quzhou College of Technology,
Quzhou 324000,
People's Republic of China
;
    'Rao, Yan' .
;
Medical College,
Quzhou College of Technology,
Quzhou 324000,
People's Republic of China
;
    'Jiang, Li-Yuan' .
;
Medical College,
Quzhou College of Technology,
Quzhou 324000,
People's Republic of China
;
_chemical_name_systematic
;\
(5'<i>S</i>,8'<i>S</i>)-3-(2,5-Dimethylphenyl)-8-methoxy-3-nitro-\
1-azaspiro[4.5]decane-2,4-dione
;
_chemical_name_common     ?
_chemical_formula_moiety     'C18 H22 N2 O5'
_chemical_formula_sum     'C18 H22 N2 O5'
_chemical_formula_iupac     'C18 H22 N2 O5'
_chemical_formula_weight     346.38
_chemical_melting_point     ?
_space_group_crystal_system     monoclinic
_space_group_name_H-M_alt     'P 21/c'
_space_group_name_Hall     '-P 2ybc'
loop_
    _space_group_symop_id
    _space_group_symop_operation_xyz
    1 'x, y, z'
    2 '-x, y+1/2, -z+1/2'
    3 '-x, -y, -z'
    4 'x, -y-1/2, z-1/2'
_cell_length_a     9.5707(9)
_cell_length_b     8.4181(7)
_cell_length_c     22.8720(19)
_cell_angle_alpha     90.00
_cell_angle_beta     100.703(8)
_cell_angle_gamma     90.00
_cell_volume     1810.7(3)
_cell_formula_units_Z     4
_cell_measurement_reflns_used     2205
_cell_measurement_theta_min     3.2414
_cell_measurement_theta_max     29.5063
_cell_measurement_temperature     170.1
_exptl_crystal_description     block
_exptl_crystal_colour     colourless
_exptl_crystal_size_max     0.36
_exptl_crystal_size_mid     0.32
_exptl_crystal_size_min     0.23
_exptl_crystal_density_diffrn     1.271
_exptl_crystal_density_meas     ?
_exptl_crystal_density_method     'not measured'
_exptl_crystal_F_000     736
_exptl_absorpt_coefficient_mu     0.093
_exptl_absorpt_correction_type     multi-scan
_exptl_absorpt_process_details
;
(CrysAlis PRO; Agilent, 2011)
;
_exptl_absorpt_correction_T_min     0.95421
_exptl_absorpt_correction_T_max     1.00000
_exptl_special_details
;
Absorption correction: CrysAlisPro, Agilent Technologies,
Version 1.171.35.11 (release 16-05-2011 CrysAlis171 .NET)
(compiled May 16 2011,17:55:39)
Empirical absorption correction using spherical harmonics,
 implemented in SCALE3 ABSPACK scaling algorithm.
;
_diffrn_ambient_temperature     170.1
_diffrn_radiation_type     MoK\a
_diffrn_radiation_wavelength     0.71073
_diffrn_radiation_monochromator     graphite
_diffrn_measurement_device_type     'Agilent Xcalibur (Atlas, Gemini ultra)'
_diffrn_measurement_method     '\w scans'
_diffrn_detector_area_resol_mean     10.3592
_diffrn_reflns_number     6891
_diffrn_reflns_av_R_equivalents     0.0341
_diffrn_reflns_theta_min     3.25
_diffrn_reflns_theta_max     25.35
_diffrn_reflns_theta_full     25.35
_diffrn_measured_fraction_theta_max     0.998
_diffrn_measured_fraction_theta_full     0.998
_diffrn_reflns_limit_h_min     -11
_diffrn_reflns_limit_h_max     7
_diffrn_reflns_limit_k_min     -8
_diffrn_reflns_limit_k_max     10
_diffrn_reflns_limit_l_min     -22
_diffrn_reflns_limit_l_max     27
_diffrn_standards_number     ?
_diffrn_standards_interval_count     ?
_diffrn_standards_interval_time     ?
_diffrn_standards_decay_%     ?
_refine_special_details
;
Refinement of <i>F</i>^2^ against ALL reflections. The weighted <i>R</i>-factor
<i>wR</i> and goodness of fit <i>S</i> are based on <i>F</i>^2^, conventional
<i>R</i>-factors <i>R</i> are based on <i>F</i>, with <i>F</i> set to zero for
negative <i>F</i>^2^. The threshold expression of <i>F</i>^2^ >
\s(<i>F</i>^2^) is used only for calculating <i>R</i>-factors(gt) <i>etc</i>.
and is not relevant to the choice of reflections for refinement.
<i>R</i>-factors based on <i>F</i>^2^ are statistically about twice as large
as those based on <i>F</i>, and <i>R</i>- factors based on ALL data will be
even larger.
;
_reflns_number_total     3308
_reflns_number_gt     2600
_reflns_threshold_expression     I>2\s(I)
_refine_ls_structure_factor_coef     Fsqd
_refine_ls_matrix_type     full
_refine_ls_R_factor_all     0.0662
_refine_ls_R_factor_gt     0.0500
_refine_ls_wR_factor_gt     0.1259
_refine_ls_wR_factor_ref     0.1390
_refine_ls_goodness_of_fit_ref     1.039
_refine_ls_restrained_S_all     1.039
_refine_ls_number_reflns     3308
_refine_ls_number_parameters     229
_refine_ls_number_restraints     0
_refine_ls_hydrogen_treatment     constr
_refine_ls_weighting_scheme     calc
_refine_ls_weighting_details
         'calc w=1/[\s^2^(Fo^2^)+(0.0602P)^2^+0.8521P] where P=(Fo^2^+2Fc^2^)/3'
_atom_sites_solution_hydrogens     geom
_atom_sites_solution_primary     direct
_atom_sites_solution_secondary     difmap
_refine_ls_shift/su_max     0.000
_refine_ls_shift/su_mean     0.000
_refine_diff_density_max     0.598
_refine_diff_density_min     -0.309
_refine_ls_extinction_method     none
_refine_ls_extinction_coef     ?
loop_
    _atom_type_symbol
    _atom_type_description
    _atom_type_scat_dispersion_real
    _atom_type_scat_dispersion_imag
    _atom_type_scat_source
    'C' 'C' 0.0033 0.0016
                         'International Tables Vol C Tables 4.2.6.8 and 6.1.1.4'
    'H' 'H' 0.0000 0.0000
                         'International Tables Vol C Tables 4.2.6.8 and 6.1.1.4'
    'N' 'N' 0.0061 0.0033
                         'International Tables Vol C Tables 4.2.6.8 and 6.1.1.4'
    'O' 'O' 0.0106 0.0060
                         'International Tables Vol C Tables 4.2.6.8 and 6.1.1.4'
_computing_data_collection
;
CrysAlis PRO (Agilent, 2011)
;
_computing_cell_refinement
;
CrysAlis PRO (Agilent, 2011)
;
_computing_data_reduction
;
CrysAlis PRO (Agilent, 2011)
;
_computing_structure_solution
;
SHELXS97 (Sheldrick, 2008)
;
_computing_structure_refinement
;
SHELXL97 (Sheldrick, 2008)
;
_computing_molecular_graphics
;
OLEX2 (Dolomanov <i>et al.</i>,  2009)
;
_computing_publication_material
;
OLEX2 (Dolomanov <i>et al.</i>,  2009)
;
loop_
    _atom_site_type_symbol
    _atom_site_label
    _atom_site_fract_x
    _atom_site_fract_y
    _atom_site_fract_z
    _atom_site_U_iso_or_equiv
    _atom_site_adp_type
    _atom_site_calc_flag
    _atom_site_occupancy
    _atom_site_disorder_assembly
    _atom_site_disorder_group
    O O1 0.18294(17) 1.31285(17) 0.34437(6) 0.0406(4) Uani d 1 . .
    O O2 0.09810(17) 1.2327(2) 0.42014(7) 0.0500(5) Uani d 1 . .
    O O3 0.44250(14) 1.14145(16) 0.43813(5) 0.0295(3) Uani d 1 . .
    O O4 -0.00240(16) 0.9051(2) 0.37430(8) 0.0579(5) Uani d 1 . .
    O O5 0.32239(19) 0.4533(2) 0.56929(7) 0.0558(5) Uani d 1 . .
    N N1 0.16126(17) 1.2114(2) 0.37880(7) 0.0281(4) Uani d 1 . .
    N N2 0.33749(16) 0.90936(19) 0.45886(6) 0.0245(4) Uani d 1 . .
    H H2 0.4057 0.8790 0.4880 0.029 Uiso calc 1 . .
    C C1 0.2650(2) 1.0141(2) 0.31529(8) 0.0277(4) Uani d 1 . .
    C C2 0.1642(2) 1.0202(3) 0.26206(9) 0.0381(5) Uani d 1 . .
    C C3 0.2143(3) 0.9836(3) 0.21029(10) 0.0558(7) Uani d 1 . .
    H H3 0.1491 0.9859 0.1735 0.067 Uiso calc 1 . .
    C C4 0.3526(3) 0.9447(3) 0.20978(11) 0.0612(8) Uani d 1 . .
    H H4 0.3801 0.9187 0.1731 0.073 Uiso calc 1 . .
    C C5 0.4534(3) 0.9422(3) 0.26167(10) 0.0483(6) Uani d 1 . .
    C C6 0.4058(2) 0.9761(2) 0.31421(9) 0.0342(5) Uani d 1 . .
    H H6 0.4721 0.9732 0.3507 0.041 Uiso calc 1 . .
    C C7 0.0114(3) 1.0702(3) 0.25703(10) 0.0509(7) Uani d 1 . .
    H H7A -0.0125 1.0761 0.2968 0.076 Uiso calc 1 . .
    H H7B -0.0505 0.9924 0.2330 0.076 Uiso calc 1 . .
    H H7C -0.0024 1.1747 0.2379 0.076 Uiso calc 1 . .
    C C8 0.6086(3) 0.9084(4) 0.26190(13) 0.0732(9) Uani d 1 . .
    H H8A 0.6263 0.7941 0.2671 0.110 Uiso calc 1 . .
    H H8B 0.6674 0.9663 0.2947 0.110 Uiso calc 1 . .
    H H8C 0.6327 0.9428 0.2241 0.110 Uiso calc 1 . .
    C C9 0.22283(19) 1.0470(2) 0.37501(8) 0.0237(4) Uani d 1 . .
    C C10 0.1216(2) 0.9211(2) 0.39383(8) 0.0305(5) Uani d 1 . .
    C C11 0.20633(19) 0.8179(2) 0.44258(8) 0.0258(4) Uani d 1 . .
    C C12 0.34921(19) 1.0401(2) 0.42782(8) 0.0228(4) Uani d 1 . .
    C C13 0.1293(2) 0.8034(3) 0.49537(9) 0.0346(5) Uani d 1 . .
    H H13A 0.1177 0.9104 0.5118 0.042 Uiso calc 1 . .
    H H13B 0.0334 0.7582 0.4815 0.042 Uiso calc 1 . .
    C C14 0.2111(2) 0.6980(3) 0.54417(9) 0.0374(5) Uani d 1 . .
    H H14A 0.3025 0.7494 0.5613 0.045 Uiso calc 1 . .
    H H14B 0.1555 0.6857 0.5763 0.045 Uiso calc 1 . .
    C C15 0.2394(2) 0.5373(3) 0.52057(9) 0.0384(5) Uani d 1 . .
    H H15 0.1470 0.4806 0.5074 0.046 Uiso calc 1 . .
    C C16 0.3164(2) 0.5505(2) 0.46846(9) 0.0349(5) Uani d 1 . .
    H H16A 0.3296 0.4430 0.4527 0.042 Uiso calc 1 . .
    H H16B 0.4117 0.5974 0.4823 0.042 Uiso calc 1 . .
    C C17 0.2336(2) 0.6532(2) 0.41893(9) 0.0328(5) Uani d 1 . .
    H H17A 0.1417 0.6015 0.4026 0.039 Uiso calc 1 . .
    H H17B 0.2882 0.6635 0.3864 0.039 Uiso calc 1 . .
    C C18 0.3060(3) 0.2894(3) 0.56796(12) 0.0524(7) Uani d 1 . .
    H H18A 0.3302 0.2475 0.5311 0.079 Uiso calc 1 . .
    H H18B 0.2071 0.2627 0.5696 0.079 Uiso calc 1 . .
    H H18C 0.3691 0.2424 0.6023 0.079 Uiso calc 1 . .
loop_
    _atom_site_aniso_label
    _atom_site_aniso_U_11
    _atom_site_aniso_U_22
    _atom_site_aniso_U_33
    _atom_site_aniso_U_12
    _atom_site_aniso_U_13
    _atom_site_aniso_U_23
    O1 0.0575(10) 0.0297(8) 0.0332(8) 0.0042(7) 0.0051(7) 0.0052(7)
    O2 0.0483(10) 0.0597(11) 0.0476(9) 0.0133(8) 0.0233(8) -0.0020(8)
    O3 0.0273(7) 0.0311(7) 0.0276(7) -0.0056(6) -0.0009(5) 0.0041(6)
    O4 0.0303(9) 0.0716(12) 0.0634(11) -0.0161(8) -0.0136(8) 0.0371(10)
    O5 0.0640(12) 0.0480(10) 0.0476(10) -0.0009(8) -0.0099(8) 0.0225(8)
    N1 0.0251(9) 0.0339(10) 0.0245(8) 0.0026(7) 0.0021(7) 0.0004(8)
    N2 0.0227(8) 0.0274(9) 0.0214(8) -0.0010(7) -0.0009(6) 0.0055(7)
    C1 0.0367(11) 0.0236(10) 0.0228(9) -0.0002(8) 0.0052(8) 0.0010(8)
    C2 0.0505(14) 0.0352(12) 0.0253(10) -0.0028(10) -0.0015(9) -0.0014(9)
    C3 0.084(2) 0.0578(16) 0.0226(11) 0.0047(15) 0.0014(11) -0.0071(11)
    C4 0.093(2) 0.0641(18) 0.0323(13) 0.0112(16) 0.0262(14) -0.0061(12)
    C5 0.0671(17) 0.0443(14) 0.0393(13) 0.0146(12) 0.0247(12) 0.0037(11)
    C6 0.0424(12) 0.0349(11) 0.0267(10) 0.0065(10) 0.0106(9) 0.0048(9)
    C7 0.0493(15) 0.0596(16) 0.0350(12) -0.0003(12) -0.0145(10) -0.0009(12)
    C8 0.076(2) 0.089(2) 0.0660(18) 0.0305(18) 0.0426(16) 0.0096(17)
    C9 0.0233(10) 0.0254(10) 0.0212(9) 0.0009(8) 0.0009(7) 0.0036(8)
    C10 0.0258(11) 0.0363(11) 0.0275(10) -0.0049(9) 0.0003(8) 0.0060(9)
    C11 0.0215(10) 0.0308(10) 0.0237(9) -0.0033(8) 0.0011(7) 0.0057(8)
    C12 0.0207(9) 0.0286(10) 0.0192(9) 0.0010(8) 0.0039(7) -0.0007(8)
    C13 0.0297(11) 0.0420(12) 0.0340(11) 0.0025(9) 0.0106(9) 0.0106(10)
    C14 0.0338(12) 0.0508(14) 0.0294(11) 0.0028(10) 0.0108(9) 0.0135(10)
    C15 0.0332(12) 0.0409(13) 0.0367(11) -0.0065(10) -0.0047(9) 0.0161(10)
    C16 0.0354(12) 0.0279(11) 0.0381(12) 0.0004(9) -0.0021(9) -0.0013(9)
    C17 0.0348(12) 0.0326(11) 0.0289(10) -0.0060(9) 0.0000(8) -0.0008(9)
    C18 0.0645(17) 0.0363(13) 0.0544(15) 0.0038(12) 0.0059(12) 0.0190(12)
_geom_special_details
;
All e.s.d.'s (except the e.s.d. in the dihedral angle between two l.s. planes)
are estimated using the full covariance matrix. The cell e.s.d.'s are taken
into account individually in the estimation of e.s.d.'s in distances, angles
and torsion angles; correlations between e.s.d.'s in cell parameters are only
used when they are defined by crystal symmetry. An approximate (isotropic)
treatment of cell e.s.d.'s is used for estimating e.s.d.'s involving l.s.
planes.
;
loop_
    _geom_bond_atom_site_label_1
    _geom_bond_atom_site_label_2
    _geom_bond_site_symmetry_2
    _geom_bond_distance
    _geom_bond_publ_flag
    O1 N1 . 1.206(2) ?
    O2 N1 . 1.226(2) ?
    O3 C12 . 1.226(2) ?
    O4 C10 . 1.195(2) ?
    O5 C15 . 1.430(2) ?
    O5 C18 . 1.388(3) ?
    N1 C9 . 1.513(2) ?
    N2 H2 . 0.8800 ?
    N2 C11 . 1.461(2) ?
    N2 C12 . 1.325(2) ?
    C1 C2 . 1.407(3) ?
    C1 C6 . 1.390(3) ?
    C1 C9 . 1.520(3) ?
    C2 C3 . 1.392(3) ?
    C2 C7 . 1.506(3) ?
    C3 H3 . 0.9500 ?
    C3 C4 . 1.366(4) ?
    C4 H4 . 0.9500 ?
    C4 C5 . 1.384(4) ?
    C5 C6 . 1.391(3) ?
    C5 C8 . 1.511(4) ?
    C6 H6 . 0.9500 ?
    C7 H7A . 0.9800 ?
    C7 H7B . 0.9800 ?
    C7 H7C . 0.9800 ?
    C8 H8A . 0.9800 ?
    C8 H8B . 0.9800 ?
    C8 H8C . 0.9800 ?
    C9 C10 . 1.550(3) ?
    C9 C12 . 1.544(2) ?
    C10 C11 . 1.523(3) ?
    C11 C13 . 1.532(3) ?
    C11 C17 . 1.529(3) ?
    C13 H13A . 0.9900 ?
    C13 H13B . 0.9900 ?
    C13 C14 . 1.523(3) ?
    C14 H14A . 0.9900 ?
    C14 H14B . 0.9900 ?
    C14 C15 . 1.500(3) ?
    C15 H15 . 1.0000 ?
    C15 C16 . 1.518(3) ?
    C16 H16A . 0.9900 ?
    C16 H16B . 0.9900 ?
    C16 C17 . 1.525(3) ?
    C17 H17A . 0.9900 ?
    C17 H17B . 0.9900 ?
    C18 H18A . 0.9800 ?
    C18 H18B . 0.9800 ?
    C18 H18C . 0.9800 ?
loop_
    _geom_angle_atom_site_label_1
    _geom_angle_atom_site_label_2
    _geom_angle_atom_site_label_3
    _geom_angle_site_symmetry_1
    _geom_angle_site_symmetry_3
    _geom_angle
    _geom_angle_publ_flag
    C18 O5 C15 . . 115.49(19) ?
    O1 N1 O2 . . 124.68(18) ?
    O1 N1 C9 . . 119.64(15) ?
    O2 N1 C9 . . 115.55(16) ?
    C11 N2 H2 . . 121.5 ?
    C12 N2 H2 . . 121.5 ?
    C12 N2 C11 . . 117.08(15) ?
    C2 C1 C9 . . 121.12(18) ?
    C6 C1 C2 . . 120.31(18) ?
    C6 C1 C9 . . 118.57(17) ?
    C1 C2 C7 . . 125.23(19) ?
    C3 C2 C1 . . 116.0(2) ?
    C3 C2 C7 . . 118.7(2) ?
    C2 C3 H3 . . 118.4 ?
    C4 C3 C2 . . 123.2(2) ?
    C4 C3 H3 . . 118.4 ?
    C3 C4 H4 . . 119.4 ?
    C3 C4 C5 . . 121.2(2) ?
    C5 C4 H4 . . 119.4 ?
    C4 C5 C6 . . 116.8(2) ?
    C4 C5 C8 . . 122.3(2) ?
    C6 C5 C8 . . 121.0(2) ?
    C1 C6 C5 . . 122.4(2) ?
    C1 C6 H6 . . 118.8 ?
    C5 C6 H6 . . 118.8 ?
    C2 C7 H7A . . 109.5 ?
    C2 C7 H7B . . 109.5 ?
    C2 C7 H7C . . 109.5 ?
    H7A C7 H7B . . 109.5 ?
    H7A C7 H7C . . 109.5 ?
    H7B C7 H7C . . 109.5 ?
    C5 C8 H8A . . 109.5 ?
    C5 C8 H8B . . 109.5 ?
    C5 C8 H8C . . 109.5 ?
    H8A C8 H8B . . 109.5 ?
    H8A C8 H8C . . 109.5 ?
    H8B C8 H8C . . 109.5 ?
    N1 C9 C1 . . 112.92(15) ?
    N1 C9 C10 . . 109.82(15) ?
    N1 C9 C12 . . 104.28(14) ?
    C1 C9 C10 . . 114.16(16) ?
    C1 C9 C12 . . 113.32(15) ?
    C12 C9 C10 . . 101.33(14) ?
    O4 C10 C9 . . 127.03(18) ?
    O4 C10 C11 . . 124.44(18) ?
    C11 C10 C9 . . 108.53(15) ?
    N2 C11 C10 . . 101.63(15) ?
    N2 C11 C13 . . 110.96(15) ?
    N2 C11 C17 . . 111.93(15) ?
    C10 C11 C13 . . 110.73(16) ?
    C10 C11 C17 . . 111.17(15) ?
    C17 C11 C13 . . 110.18(16) ?
    O3 C12 N2 . . 127.30(17) ?
    O3 C12 C9 . . 124.13(16) ?
    N2 C12 C9 . . 108.57(15) ?
    C11 C13 H13A . . 109.3 ?
    C11 C13 H13B . . 109.3 ?
    H13A C13 H13B . . 108.0 ?
    C14 C13 C11 . . 111.56(16) ?
    C14 C13 H13A . . 109.3 ?
    C14 C13 H13B . . 109.3 ?
    C13 C14 H14A . . 109.4 ?
    C13 C14 H14B . . 109.4 ?
    H14A C14 H14B . . 108.0 ?
    C15 C14 C13 . . 111.35(17) ?
    C15 C14 H14A . . 109.4 ?
    C15 C14 H14B . . 109.4 ?
    O5 C15 C14 . . 106.08(17) ?
    O5 C15 H15 . . 109.3 ?
    O5 C15 C16 . . 111.55(18) ?
    C14 C15 H15 . . 109.3 ?
    C14 C15 C16 . . 111.32(17) ?
    C16 C15 H15 . . 109.3 ?
    C15 C16 H16A . . 109.4 ?
    C15 C16 H16B . . 109.4 ?
    C15 C16 C17 . . 111.29(18) ?
    H16A C16 H16B . . 108.0 ?
    C17 C16 H16A . . 109.4 ?
    C17 C16 H16B . . 109.4 ?
    C11 C17 H17A . . 109.5 ?
    C11 C17 H17B . . 109.5 ?
    C16 C17 C11 . . 110.53(16) ?
    C16 C17 H17A . . 109.5 ?
    C16 C17 H17B . . 109.5 ?
    H17A C17 H17B . . 108.1 ?
    O5 C18 H18A . . 109.5 ?
    O5 C18 H18B . . 109.5 ?
    O5 C18 H18C . . 109.5 ?
    H18A C18 H18B . . 109.5 ?
    H18A C18 H18C . . 109.5 ?
    H18B C18 H18C . . 109.5 ?
loop_
    _geom_torsion_atom_site_label_1
    _geom_torsion_atom_site_label_2
    _geom_torsion_atom_site_label_3
    _geom_torsion_atom_site_label_4
    _geom_torsion_site_symmetry_1
    _geom_torsion_site_symmetry_2
    _geom_torsion_site_symmetry_3
    _geom_torsion_site_symmetry_4
    _geom_torsion
    _geom_torsion_publ_flag
    O1 N1 C9 C1 . . . . -18.9(2) ?
    O1 N1 C9 C10 . . . . -147.60(16) ?
    O1 N1 C9 C12 . . . . 104.50(18) ?
    O2 N1 C9 C1 . . . . 165.05(16) ?
    O2 N1 C9 C10 . . . . 36.4(2) ?
    O2 N1 C9 C12 . . . . -71.51(19) ?
    O4 C10 C11 N2 . . . . -167.1(2) ?
    O4 C10 C11 C13 . . . . -49.2(3) ?
    O4 C10 C11 C17 . . . . 73.6(3) ?
    O5 C15 C16 C17 . . . . -174.73(17) ?
    N1 C9 C10 O4 . . . . 53.2(3) ?
    N1 C9 C10 C11 . . . . -126.63(16) ?
    N1 C9 C12 O3 . . . . -50.6(2) ?
    N1 C9 C12 N2 . . . . 128.95(15) ?
    N2 C11 C13 C14 . . . . -69.0(2) ?
    N2 C11 C17 C16 . . . . 68.0(2) ?
    C1 C2 C3 C4 . . . . -0.4(4) ?
    C1 C9 C10 O4 . . . . -74.7(3) ?
    C1 C9 C10 C11 . . . . 105.40(18) ?
    C1 C9 C12 O3 . . . . 72.5(2) ?
    C1 C9 C12 N2 . . . . -107.87(17) ?
    C2 C1 C6 C5 . . . . -0.3(3) ?
    C2 C1 C9 N1 . . . . -59.8(2) ?
    C2 C1 C9 C10 . . . . 66.6(2) ?
    C2 C1 C9 C12 . . . . -178.06(18) ?
    C2 C3 C4 C5 . . . . -1.3(4) ?
    C3 C4 C5 C6 . . . . 2.1(4) ?
    C3 C4 C5 C8 . . . . -176.6(3) ?
    C4 C5 C6 C1 . . . . -1.3(3) ?
    C6 C1 C2 C3 . . . . 1.1(3) ?
    C6 C1 C2 C7 . . . . -175.7(2) ?
    C6 C1 C9 N1 . . . . 120.84(19) ?
    C6 C1 C9 C10 . . . . -112.8(2) ?
    C6 C1 C9 C12 . . . . 2.6(2) ?
    C7 C2 C3 C4 . . . . 176.7(3) ?
    C8 C5 C6 C1 . . . . 177.3(2) ?
    C9 C1 C2 C3 . . . . -178.3(2) ?
    C9 C1 C2 C7 . . . . 4.9(3) ?
    C9 C1 C6 C5 . . . . 179.1(2) ?
    C9 C10 C11 N2 . . . . 12.77(19) ?
    C9 C10 C11 C13 . . . . 130.69(17) ?
    C9 C10 C11 C17 . . . . -106.48(18) ?
    C10 C9 C12 O3 . . . . -164.71(18) ?
    C10 C9 C12 N2 . . . . 14.88(19) ?
    C10 C11 C13 C14 . . . . 178.93(18) ?
    C10 C11 C17 C16 . . . . -179.12(16) ?
    C11 N2 C12 O3 . . . . 171.67(18) ?
    C11 N2 C12 C9 . . . . -7.9(2) ?
    C11 C13 C14 C15 . . . . -55.5(2) ?
    C12 N2 C11 C10 . . . . -3.1(2) ?
    C12 N2 C11 C13 . . . . -120.87(18) ?
    C12 N2 C11 C17 . . . . 115.59(18) ?
    C12 C9 C10 O4 . . . . 163.1(2) ?
    C12 C9 C10 C11 . . . . -16.77(19) ?
    C13 C11 C17 C16 . . . . -56.0(2) ?
    C13 C14 C15 O5 . . . . 176.97(17) ?
    C13 C14 C15 C16 . . . . 55.5(2) ?
    C14 C15 C16 C17 . . . . -56.5(2) ?
    C15 C16 C17 C11 . . . . 56.7(2) ?
    C17 C11 C13 C14 . . . . 55.5(2) ?
    C18 O5 C15 C14 . . . . 150.9(2) ?
    C18 O5 C15 C16 . . . . -87.7(2) ?
loop_
    _geom_hbond_atom_site_label_D
    _geom_hbond_atom_site_label_H
    _geom_hbond_atom_site_label_A
    _geom_hbond_site_symmetry_A
    _geom_hbond_distance_DH
    _geom_hbond_distance_HA
    _geom_hbond_distance_DA
    _geom_hbond_angle_DHA
    N2 H2 O3 3_676 0.88 2.02 2.8853(19) 167
    C4 H4 O5 4_575 0.95 2.57 3.287(3) 132
    C7 H7B O1 2_545 0.98 2.49 3.454(3) 168
    C14 H14B O2 3_576 0.99 2.54 3.265(3) 130
