# Supplementary material for: Crystal structure of (5′S,8′S)-3-(2,5-di­methyl­phen­yl)-8-meth­oxy-3-nitro-1-aza­spiro­[4.5]decane-2,4-dione
Source: Acta Crystallogr E Crystallogr Commun. 2015 Mar 14;71(Pt 4):o238–9. doi: 10.1107/S2056989015004715 (PMC4438798; doi:10.1107/S2056989015004715)
Supplement: Supplementary file 2 [file e-71-0o238-Isup2.hkl]

# 
# h,k,l, Fc-squared, Fo-squared, sigma(Fo-squared) and status flag 
# 
data_I
_shelx_refln_list_code          4 
_shelx_F_calc_maximum      133.56 
_exptl_crystal_F_000       736.00 
_reflns_d_resolution_high  0.8300 
 
loop_ 
 _symmetry_equiv_pos_as_xyz 
 'x, y, z' 
 '-x, y+1/2, -z+1/2' 
 '-x, -y, -z' 
 'x, -y-1/2, z-1/2' 
 
_cell_length_a     9.5707 
_cell_length_b     8.4181 
_cell_length_c    22.8720 
_cell_angle_alpha  90.000 
_cell_angle_beta  100.703 
_cell_angle_gamma  90.000 
 
_shelx_F_squared_multiplier     1.000 
 
loop_ 
 _refln_index_h 
 _refln_index_k 
 _refln_index_l 
 _refln_F_squared_calc 
 _refln_F_squared_meas 
 _refln_F_squared_sigma 
 _refln_observed_status 
   2   0   0    15990.34    14029.73    254.46 o 
   3   0   0       88.39       74.44      7.50 o 
   4   0   0      283.73      173.50     12.82 o 
   5   0   0     1757.45     1846.89     55.37 o 
   6   0   0     1144.79     1137.35     44.12 o 
   7   0   0       37.16       24.59      6.35 o 
   8   0   0        3.25        8.44      4.81 o 
   9   0   0     1484.34     1551.93     65.00 o 
  10   0   0        0.01        0.70      3.34 o 
  11   0   0       14.93       -4.04      6.88 o 
   1   1   0       31.19       30.25      3.24 o 
   2   1   0       37.27       57.23      3.09 o 
   3   1   0     1602.13     1534.82     37.72 o 
   4   1   0        2.14        2.11      1.48 o 
   5   1   0       57.15       44.80      4.26 o 
   6   1   0      198.57      201.05      9.80 o 
   7   1   0      199.74      178.49     14.53 o 
   8   1   0      181.20      150.13     17.94 o 
   9   1   0       42.07       41.40      7.20 o 
  10   1   0      201.24      190.27     15.98 o 
  11   1   0       69.81       74.68     10.68 o 
   0   2   0    10271.69    10607.21    136.59 o 
   1   2   0     5006.80     4982.62     68.01 o 
   2   2   0       86.13       87.43      4.04 o 
   3   2   0     6361.45     6176.52    103.17 o 
   4   2   0      272.31      274.45      9.68 o 
   5   2   0       60.14       58.44      5.52 o 
   6   2   0       62.36       82.62      6.37 o 
   7   2   0        1.82        5.01      2.74 o 
   8   2   0      168.04      154.36     17.06 o 
   9   2   0       77.72       98.35     10.63 o 
  10   2   0       63.81       70.31      9.68 o 
  11   2   0        6.29        6.77      3.99 o 
   1   3   0     1765.95     1642.53     29.91 o 
   2   3   0      204.92      178.13     15.77 o 
   3   3   0      395.26      428.61     12.27 o 
   4   3   0       90.34      104.33      5.98 o 
   5   3   0      353.37      316.38     11.57 o 
   6   3   0      359.70      355.78     11.93 o 
   7   3   0        5.38        3.12      3.11 o 
   8   3   0        8.93        2.22      2.73 o 
   9   3   0       12.70        9.53      3.22 o 
  10   3   0        0.59        4.92      8.20 o 
   0   4   0     2214.85     1986.12     50.99 o 
   1   4   0      188.09      179.70      6.95 o 
   2   4   0     2513.34     2793.09     83.93 o 
   3   4   0      160.28      215.36     16.68 o 
   4   4   0      127.25      105.76      5.54 o 
   5   4   0      210.37      194.54      7.34 o 
   6   4   0        2.24        0.74      1.63 o 
   7   4   0       53.57       41.96      6.44 o 
   8   4   0        0.04       -0.07      3.06 o 
   9   4   0      120.57      112.43     11.96 o 
  10   4   0        0.34        0.36      2.13 o 
   1   5   0      366.07      391.42     11.70 o 
   2   5   0      482.09      544.46     14.42 o 
   3   5   0      441.34      509.84     21.33 o 
   4   5   0      315.53      302.31     13.53 o 
   5   5   0      118.04      109.66      8.46 o 
   6   5   0      233.75      193.98     10.64 o 
   7   5   0       10.01       21.06      4.42 o 
   8   5   0        8.18       11.51      3.89 o 
   9   5   0       21.13       23.89      5.93 o 
   0   6   0        0.02        0.01      2.81 o 
   1   6   0       30.19       32.73      5.13 o 
   2   6   0      724.20      734.55     21.32 o 
   3   6   0     1187.95     1232.43     25.43 o 
   4   6   0      238.26      225.35     14.88 o 
   5   6   0      259.16      256.99     13.92 o 
   6   6   0      185.53      173.56     18.40 o 
   7   6   0       10.73       -0.51      3.53 o 
   8   6   0       60.82       67.02     12.88 o 
   9   6   0       72.33       84.29     11.05 o 
   1   7   0       15.98       15.89      4.19 o 
   2   7   0        9.64        9.56      2.23 o 
   3   7   0       17.97       20.77      3.14 o 
   4   7   0       92.57       88.91      6.79 o 
   5   7   0      206.00      198.56     18.05 o 
   6   7   0        0.01       -4.65      4.65 o 
   7   7   0       95.26      111.23     16.04 o 
   8   7   0        2.92        1.23      3.19 o 
   0   8   0      645.87      582.60     31.78 o 
   1   8   0       23.00       14.91      3.81 o 
   2   8   0      181.64      171.40     11.93 o 
   3   8   0        0.03       -2.10      2.10 o 
   4   8   0       14.92       12.04      3.30 o 
   5   8   0       16.09       18.15      4.23 o 
   6   8   0      187.94      225.81     15.85 o 
   1   9   0       66.70       65.33      7.66 o 
   2   9   0        0.28        2.55      3.37 o 
   3   9   0       26.91       33.53      5.57 o 
   4   9   0        1.34        2.67      3.75 o 
   5   9   0       18.04       23.64      5.18 o 
   0  10   0        2.44        0.89      2.64 o 
   1  10   0       90.37       94.77      9.95 o 
 -11   1   1       95.15      126.57     20.62 o 
 -10   1   1       71.45       70.28      9.50 o 
  -9   1   1       20.04       14.29      3.91 o 
  -8   1   1      214.52      212.43     14.78 o 
  -7   1   1        5.09        6.29      2.94 o 
  -6   1   1       65.56       69.96      5.74 o 
  -5   1   1      125.25      107.76      6.40 o 
  -4   1   1        3.64       36.53      5.20 o 
  -3   1   1      101.32       91.40      5.83 o 
  -2   1   1     5805.88     5608.35     77.07 o 
  -1   1   1    11286.51    10318.05    185.29 o 
   1   1   1    15573.41    14925.27    267.19 o 
   2   1   1     3261.51     3127.13     38.08 o 
   3   1   1       28.42       39.44      3.16 o 
   4   1   1     1375.13     1477.15     34.58 o 
   5   1   1      359.26      347.60     11.96 o 
   6   1   1        3.19        1.93      1.05 o 
   7   1   1      111.63      108.26     12.04 o 
   8   1   1       20.11       13.43      4.15 o 
   9   1   1      225.15      198.13     15.38 o 
  10   1   1        1.29        1.90      4.19 o 
  11   1   1       21.75       15.77      5.30 o 
 -11   2   1       64.08       61.04      9.70 o 
 -10   2   1       62.35       59.16      8.96 o 
  -9   2   1        3.81        3.85      5.64 o 
  -8   2   1       36.71       26.52      5.15 o 
  -7   2   1        4.18        7.68      2.38 o 
  -6   2   1        0.03        3.42      1.58 o 
  -5   2   1      475.61      552.49     18.59 o 
  -4   2   1       69.52       53.79      4.22 o 
  -3   2   1       47.57       60.33      3.98 o 
  -2   2   1      500.76      505.63     10.94 o 
  -1   2   1      629.46      614.92     13.74 o 
   0   2   1     1080.97     1107.56     15.66 o 
   1   2   1      205.59      197.72      6.75 o 
   2   2   1        0.55        0.71      0.84 o 
   3   2   1       75.48       81.62      4.56 o 
   4   2   1     2021.73     2035.41     34.34 o 
   5   2   1     2805.75     3059.58     48.59 o 
   6   2   1       91.28       86.70      5.56 o 
   7   2   1       38.35       40.11      4.83 o 
   8   2   1        1.05        2.38      8.60 o 
   9   2   1        9.40        3.14      3.44 o 
  10   2   1       37.51       40.99      7.71 o 
  11   2   1       22.64       17.68      6.17 o 
 -10   3   1       10.05       12.19      4.98 o 
  -9   3   1       69.84       56.11      8.12 o 
  -8   3   1       20.30       14.56      3.99 o 
  -7   3   1       70.16       74.49      8.35 o 
  -6   3   1      163.89      183.34      8.40 o 
  -5   3   1       87.25       72.46      4.88 o 
  -4   3   1     1162.32     1218.02     27.08 o 
  -3   3   1      437.02      466.96     10.61 o 
  -2   3   1      311.93      330.34     14.16 o 
  -1   3   1     3988.29     4273.37     68.15 o 
   0   3   1      676.50      687.29     15.49 o 
   1   3   1     3828.64     3922.46     61.33 o 
   2   3   1      646.89      689.90     37.80 o 
   3   3   1      163.14      151.73      6.46 o 
   4   3   1       26.62       34.66      3.68 o 
   5   3   1      158.44      154.11      8.13 o 
   6   3   1       31.69       31.92      4.04 o 
   7   3   1      307.82      309.76     17.27 o 
   8   3   1       42.46       32.66      5.91 o 
   9   3   1       10.13       16.48      4.84 o 
  10   3   1        0.65       -2.89      2.89 o 
 -10   4   1       16.67       16.49      5.51 o 
  -9   4   1        2.92        0.69      4.23 o 
  -8   4   1       33.13       29.35      6.21 o 
  -7   4   1       44.80       57.30      7.63 o 
  -6   4   1      328.91      264.50     24.04 o 
  -5   4   1       83.89       84.20      5.99 o 
  -4   4   1      193.06      213.88      9.05 o 
  -3   4   1      940.84      943.29     33.28 o 
  -2   4   1      469.37      504.03     15.75 o 
  -1   4   1     1379.99     1315.58     23.31 o 
   0   4   1      263.06      212.71      9.12 o 
   1   4   1      208.66      214.45      7.44 o 
   2   4   1      844.95      862.81     49.42 o 
   3   4   1      222.16      270.09     12.57 o 
   4   4   1      342.04      332.76     10.98 o 
   5   4   1       28.61       22.09      2.97 o 
   6   4   1        1.63       -1.58      1.58 o 
   7   4   1       59.05       67.00      8.17 o 
   8   4   1       18.35       21.27      5.33 o 
   9   4   1        2.09        0.03      3.35 o 
  10   4   1        0.01        0.32      3.53 o 
  -9   5   1       55.85       63.64     10.81 o 
  -8   5   1       15.47       30.43      9.13 o 
  -7   5   1       44.72       31.65      7.25 o 
  -6   5   1      142.52      139.42      7.66 o 
  -5   5   1       33.20       36.13      4.12 o 
  -4   5   1       31.28       28.56      3.67 o 
  -3   5   1      122.08      132.51      8.60 o 
  -2   5   1       28.61       19.98      3.59 o 
  -1   5   1      353.91      367.82     11.51 o 
   0   5   1      340.41      293.08     16.05 o 
   1   5   1      791.50      834.65     24.26 o 
   2   5   1       26.50       24.64      2.86 o 
   3   5   1      454.69      466.67     18.21 o 
   4   5   1      327.70      338.40     18.78 o 
   5   5   1        1.50        0.17      5.32 o 
   6   5   1       44.19       38.62      4.62 o 
   7   5   1       15.07       11.24      3.83 o 
   8   5   1       63.95       92.90     10.54 o 
   9   5   1      111.29      113.26     14.32 o 
  -9   6   1        6.89       20.28      5.69 o 
  -8   6   1       12.49       13.02      4.72 o 
  -7   6   1        5.10       -1.47      3.45 o 
  -6   6   1      490.40      474.81     29.66 o 
  -5   6   1       83.25      103.10      9.00 o 
  -4   6   1       44.08       40.41      7.28 o 
  -3   6   1        0.90        2.30      1.63 o 
  -2   6   1        4.33        9.19      2.07 o 
  -1   6   1      490.91      513.21     16.80 o 
   0   6   1       12.58       15.03      2.92 o 
   1   6   1       62.62       44.14      5.09 o 
   2   6   1      155.75      147.93      6.79 o 
   3   6   1      457.66      476.43     13.12 o 
   4   6   1       19.57       24.64      3.97 o 
   5   6   1        9.36       12.90      5.65 o 
   6   6   1       27.02       23.66      6.99 o 
   7   6   1       32.18       36.36      9.24 o 
   8   6   1       65.62       57.91     12.13 o 
   9   6   1       19.08       43.23     10.87 o 
  -8   7   1      319.47      344.24     30.98 o 
  -7   7   1       29.64       16.28      5.97 o 
  -6   7   1        8.39       10.70      5.91 o 
  -5   7   1       10.71       16.37      5.66 o 
  -4   7   1      150.11      160.46      9.44 o 
  -3   7   1       92.54       88.96      6.97 o 
  -2   7   1       14.25       12.28      2.16 o 
  -1   7   1      282.55      270.97     14.00 o 
   0   7   1        8.70        6.13      2.56 o 
   1   7   1      538.57      549.46     27.70 o 
   2   7   1        6.50        4.20      1.95 o 
   3   7   1       23.12       15.29      2.53 o 
   4   7   1        5.61        4.29      3.63 o 
   5   7   1       12.38       14.34      3.39 o 
   6   7   1        0.10        0.66      3.44 o 
   7   7   1        9.59        5.12      5.05 o 
   8   7   1       34.67       28.39      8.66 o 
  -7   8   1        0.51       -6.27      6.27 o 
  -6   8   1        3.63        6.61      3.73 o 
  -5   8   1        2.08        8.66      3.40 o 
  -4   8   1       54.35       62.72      7.79 o 
  -3   8   1        6.84        4.30      3.21 o 
  -2   8   1      265.32      302.87     16.33 o 
  -1   8   1      299.33      278.35     17.03 o 
   0   8   1       63.56       73.02      7.59 o 
   1   8   1      258.25      250.83     14.21 o 
   2   8   1       19.74       23.61      4.46 o 
   3   8   1       75.05       70.46      7.81 o 
   4   8   1        4.65        4.80      2.55 o 
   5   8   1        4.34       10.10      3.34 o 
   6   8   1       10.92       10.22      5.47 o 
  -5   9   1        8.14        9.57      3.24 o 
  -4   9   1        1.57        3.52      3.21 o 
  -3   9   1       57.01       55.67     10.11 o 
  -2   9   1       70.97       71.00      8.56 o 
  -1   9   1        8.35        7.48      3.19 o 
   0   9   1       61.53       50.35      6.84 o 
   1   9   1       27.92       26.07      5.06 o 
   2   9   1        9.73        9.35      3.47 o 
   3   9   1        1.09        2.14      3.12 o 
   4   9   1        0.91       -0.29      3.20 o 
   5   9   1       27.48       30.79      6.45 o 
  -1  10   1      142.72      169.13     15.43 o 
   0  10   1      105.81      115.02     10.76 o 
   1  10   1       61.22       70.04     12.50 o 
 -11   0   2       23.59       21.16      7.72 o 
 -10   0   2       63.44       51.76     12.53 o 
  -9   0   2      722.79      685.44     40.67 o 
  -8   0   2        0.68       -3.23      4.05 o 
  -7   0   2       95.51       96.96     12.55 o 
  -6   0   2       66.62       69.99     10.06 o 
  -5   0   2     2702.36     2745.26     72.95 o 
  -4   0   2     1396.19     1298.94     40.72 o 
  -3   0   2      595.41      566.91     21.49 o 
   2   0   2      346.50      363.59     14.64 o 
   3   0   2     1390.24     1173.84     34.85 o 
   4   0   2     4354.93     4053.85     92.80 o 
   5   0   2     1949.96     1751.43     54.33 o 
   6   0   2        9.61        9.81      2.92 o 
   7   0   2      350.89      346.53     24.76 o 
   8   0   2      291.44      217.89     21.02 o 
   9   0   2     1023.06     1049.81     51.99 o 
  10   0   2        0.02       -3.85      4.03 o 
  11   0   2      265.10      285.92     29.52 o 
 -11   1   2        1.06        2.30      4.39 o 
 -10   1   2      188.94      191.05     20.15 o 
  -9   1   2      107.06      100.79     16.39 o 
  -8   1   2      105.41      117.32     12.07 o 
  -7   1   2        2.12       -1.33      3.45 o 
  -6   1   2      657.50      652.82     18.38 o 
  -5   1   2      300.32      299.54     13.52 o 
  -4   1   2       55.55       63.35      5.51 o 
  -3   1   2     1641.49     1457.71     23.13 o 
  -2   1   2     1583.61     1518.19     27.31 o 
  -1   1   2     1233.80     1255.05     27.16 o 
   1   1   2     4901.92     4288.76     57.76 o 
   2   1   2     1497.97     1567.67     29.62 o 
   3   1   2     8526.84     8009.82     94.38 o 
   4   1   2     2033.80     1927.86     41.99 o 
   5   1   2       37.09       49.65      4.35 o 
   6   1   2      277.00      252.84     11.19 o 
   7   1   2       17.03        8.90      3.10 o 
   8   1   2      160.77      135.74     11.66 o 
   9   1   2       26.56       20.80      5.19 o 
  10   1   2        0.54        1.38      2.74 o 
  11   1   2      117.24      122.10     13.81 o 
 -11   2   2       12.52       10.87      7.14 o 
 -10   2   2      156.02      193.55     16.02 o 
  -9   2   2        2.55        3.60      4.05 o 
  -8   2   2        0.87        2.15      6.68 o 
  -7   2   2        2.37        7.93      2.89 o 
  -6   2   2      210.55      243.36      9.47 o 
  -5   2   2      927.82     1021.72     22.93 o 
  -4   2   2      226.99      265.06     12.20 o 
  -3   2   2     2593.45     2875.00     46.90 o 
  -2   2   2     2262.76     2098.50     68.83 o 
  -1   2   2      307.46      367.14     14.96 o 
   0   2   2    11369.39    11478.49    147.10 o 
   1   2   2      795.42      761.74     13.61 o 
   2   2   2     4087.90     4131.55     48.80 o 
   3   2   2      715.63      748.80     18.52 o 
   4   2   2      136.94      117.82      6.26 o 
   5   2   2      115.61      136.71      7.52 o 
   6   2   2       99.89      105.98      6.32 o 
   7   2   2      299.60      291.97     13.10 o 
   8   2   2       42.24       28.33      6.23 o 
   9   2   2       40.05       34.97      8.10 o 
  10   2   2        2.18        5.42      3.13 o 
 -10   3   2       80.82       67.16     27.08 o 
  -9   3   2        4.67        4.09      3.43 o 
  -8   3   2       74.04       72.24     10.17 o 
  -7   3   2       59.17       47.65     12.09 o 
  -6   3   2      274.97      307.56     10.95 o 
  -5   3   2      178.72      157.07      6.33 o 
  -4   3   2       36.76       29.06      4.33 o 
  -3   3   2       57.58       51.21      3.31 o 
  -2   3   2      430.67      445.73     11.13 o 
  -1   3   2     3788.11     3748.51     46.52 o 
   0   3   2     3064.31     3190.75     63.70 o 
   1   3   2      952.80     1084.90     17.09 o 
   2   3   2      162.36      195.37      7.38 o 
   3   3   2        9.41       28.96      2.81 o 
   4   3   2     1867.92     1984.69     39.31 o 
   5   3   2        0.46        0.35      1.46 o 
   6   3   2      279.54      353.66     13.57 o 
   7   3   2      392.21      445.07     16.58 o 
   8   3   2        3.99        5.03      2.86 o 
   9   3   2        6.72        2.98      3.49 o 
  10   3   2       16.88        8.58     19.96 o 
 -10   4   2      150.01      160.80     15.24 o 
  -9   4   2        4.65        8.37      2.76 o 
  -8   4   2        1.09        2.46      4.25 o 
  -7   4   2       19.09       24.29      5.35 o 
  -6   4   2        0.09       -1.23      3.59 o 
  -5   4   2       26.20       25.59      2.89 o 
  -4   4   2       46.54       41.75      4.09 o 
  -3   4   2       81.43      119.88      7.80 o 
  -2   4   2      202.56      200.51      7.85 o 
  -1   4   2      487.56      478.36     12.19 o 
   0   4   2      324.71      342.32     11.76 o 
   1   4   2      145.78      160.43      6.12 o 
   2   4   2      320.91      275.01     14.15 o 
   3   4   2      707.02      642.89     21.09 o 
   4   4   2        0.07        0.06      1.43 o 
   5   4   2      295.19      332.63     11.10 o 
   6   4   2       16.47       13.77      2.89 o 
   7   4   2      108.34      104.85     10.25 o 
   8   4   2      102.98      108.81     11.24 o 
   9   4   2        0.15        1.12      3.80 o 
  10   4   2        2.69        4.40      3.13 o 
  -9   5   2        0.00        1.25      2.94 o 
  -8   5   2        9.14       20.43      7.76 o 
  -7   5   2      324.95      316.91     18.37 o 
  -6   5   2        0.44        2.69      3.14 o 
  -5   5   2        0.14        1.89      1.59 o 
  -4   5   2       52.06       53.44      4.89 o 
  -3   5   2        8.23       14.37      4.11 o 
  -2   5   2      651.27      787.77     16.54 o 
  -1   5   2      834.13      865.97     24.94 o 
   0   5   2       29.32       34.74      4.03 o 
   1   5   2       74.32       55.67      4.02 o 
   2   5   2      319.57      335.14      9.73 o 
   3   5   2      137.66      156.75      7.44 o 
   4   5   2       98.58      102.18      6.37 o 
   5   5   2      212.50      210.13     12.15 o 
   6   5   2      181.24      184.51     12.25 o 
   7   5   2      199.64      189.32     14.21 o 
   8   5   2      254.18      262.33     38.30 o 
   9   5   2       14.89        8.81      3.52 o 
  -9   6   2       27.31       25.79      5.77 o 
  -8   6   2       10.95       11.03      3.81 o 
  -7   6   2        8.81        7.37      4.39 o 
  -6   6   2      182.73      225.68     20.44 o 
  -5   6   2        0.06        2.12      3.64 o 
  -4   6   2      417.97      356.13     16.12 o 
  -3   6   2       35.80       34.97      5.95 o 
  -2   6   2      510.04      542.32     18.76 o 
  -1   6   2      154.48      143.60      7.76 o 
   0   6   2       45.35       49.36      5.27 o 
   1   6   2       33.42       53.31      5.53 o 
   2   6   2       12.41        9.77      2.03 o 
   3   6   2      218.31      226.25      9.69 o 
   4   6   2       15.75        8.83      2.26 o 
   5   6   2      511.27      498.48     19.09 o 
   6   6   2        4.08        1.45      3.85 o 
   7   6   2       13.27       26.23      8.16 o 
   8   6   2       39.99       31.42      9.22 o 
  -8   7   2       18.78       36.61     10.66 o 
  -7   7   2        0.00        0.36      2.80 o 
  -6   7   2       70.17       68.68     11.56 o 
  -5   7   2       19.39       17.06      4.69 o 
  -4   7   2      131.54      136.32     10.93 o 
  -3   7   2      151.90      175.26      8.23 o 
  -2   7   2      995.78      885.98     45.84 o 
  -1   7   2        1.39        3.13      1.88 o 
   0   7   2      169.43      173.46     17.44 o 
   1   7   2      274.05      247.36     12.98 o 
   2   7   2      280.62      257.03     17.76 o 
   3   7   2      274.63      233.69     20.01 o 
   4   7   2       21.22       18.18      3.11 o 
   5   7   2      221.34      234.46     11.43 o 
   6   7   2       27.26       31.96      7.91 o 
   7   7   2       15.53        8.10      4.43 o 
   8   7   2       31.55       23.63      8.94 o 
  -7   8   2       24.49       29.27      8.36 o 
  -6   8   2       15.32       15.34      6.19 o 
  -5   8   2       24.92       28.12      5.65 o 
  -4   8   2       39.76       43.76      6.35 o 
  -3   8   2       20.30       21.91      4.94 o 
  -2   8   2      777.05      685.22     25.06 o 
  -1   8   2        4.48        3.21      1.97 o 
   0   8   2      100.96       81.42      7.96 o 
   1   8   2       87.72       77.41      7.87 o 
   2   8   2       52.05       48.57      9.08 o 
   3   8   2       19.97       17.72      3.17 o 
   4   8   2       73.65       65.55      7.75 o 
   5   8   2       76.63       76.70      8.58 o 
   6   8   2       64.19       67.92      9.06 o 
  -5   9   2       94.51       88.52     10.04 o 
  -4   9   2       12.69       10.91      4.23 o 
  -3   9   2      188.22      211.43     14.46 o 
  -2   9   2        1.93       -1.09      2.15 o 
  -1   9   2       33.66       34.20      5.66 o 
   0   9   2       63.36       62.49     12.23 o 
   1   9   2       60.92       62.67      7.51 o 
   2   9   2       12.26       15.16      3.71 o 
   3   9   2       24.82       29.23      5.24 o 
   4   9   2       20.63       13.19      3.80 o 
   5   9   2        0.23       -2.62      3.06 o 
  -1  10   2       10.97       17.02      4.26 o 
   0  10   2       18.30       24.27      4.86 o 
   1  10   2        0.80        1.69      3.50 o 
 -11   1   3       41.02       43.50      7.79 o 
 -10   1   3      192.48      193.02     15.94 o 
  -9   1   3        0.00        0.06      2.84 o 
  -8   1   3       52.14       53.97      7.10 o 
  -7   1   3      171.85      180.32     12.30 o 
  -6   1   3      156.23      155.24      8.55 o 
  -5   1   3      152.56      163.79      9.81 o 
  -4   1   3     3484.26     3532.99    101.34 o 
  -3   1   3     1182.75     1158.55     24.13 o 
  -2   1   3     2077.12     2147.74     34.29 o 
  -1   1   3     2036.57     1988.53     29.37 o 
   0   1   3     4715.56     4831.12     93.20 o 
   1   1   3      967.66      952.53     21.52 o 
   2   1   3      611.00      536.53     10.89 o 
   3   1   3        4.97        7.95      1.61 o 
   4   1   3      241.33      204.66      8.59 o 
   5   1   3      551.01      550.59     15.78 o 
   6   1   3      103.51      111.17      6.44 o 
   7   1   3      195.22      156.19     11.82 o 
   8   1   3      849.19      852.11     36.01 o 
   9   1   3        0.85        0.13      2.53 o 
  10   1   3        8.96       14.58      4.23 o 
 -11   2   3        0.00        3.34      6.85 o 
 -10   2   3      160.72      182.65     15.45 o 
  -9   2   3       52.13       49.30      7.68 o 
  -8   2   3      140.82      114.10     10.90 o 
  -7   2   3        0.04        1.67      2.23 o 
  -6   2   3      560.95      630.88     18.09 o 
  -5   2   3       30.74       40.80      4.20 o 
  -4   2   3     1604.98     1666.28     36.37 o 
  -3   2   3        6.74        5.84      1.12 o 
  -2   2   3      106.54       88.26      4.07 o 
  -1   2   3    11684.73    11460.01    164.56 o 
   0   2   3     2220.50     2334.15     87.92 o 
   1   2   3     6291.62     6122.06     78.84 o 
   2   2   3      528.23      522.99     10.80 o 
   3   2   3       13.88       15.26      3.09 o 
   4   2   3       21.18       25.32      2.92 o 
   5   2   3      897.46      936.85     22.78 o 
   6   2   3      360.43      361.86     17.57 o 
   7   2   3        7.79        6.78      2.69 o 
   8   2   3      198.16      223.58     15.38 o 
   9   2   3        8.68       15.72      4.07 o 
  10   2   3       86.06       90.06     11.00 o 
 -10   3   3        2.82        5.28      2.68 o 
  -9   3   3      123.64      149.57     13.54 o 
  -8   3   3       64.34       71.08      8.48 o 
  -7   3   3       35.82       34.51      5.84 o 
  -6   3   3        2.90        5.41      1.50 o 
  -5   3   3       33.49       28.27      3.04 o 
  -4   3   3     1245.71     1410.06     34.09 o 
  -3   3   3     1527.49     1776.46     26.36 o 
  -2   3   3     1260.66     1376.28     27.14 o 
  -1   3   3     2029.57     2201.59     36.96 o 
   0   3   3     4686.29     4817.25    195.38 o 
   1   3   3      470.40      532.32     10.27 o 
   2   3   3       82.17      117.70      7.94 o 
   3   3   3       47.40       45.09      3.57 o 
   4   3   3      849.95      877.72     19.34 o 
   5   3   3       43.86       33.31      3.78 o 
   6   3   3      301.52      314.27     12.87 o 
   7   3   3      352.37      368.25     14.98 o 
   8   3   3       50.45       56.75      8.01 o 
   9   3   3       43.69       56.24      8.44 o 
  10   3   3        8.84       17.45      7.02 o 
 -10   4   3       28.18       24.12     13.71 o 
  -9   4   3       27.64       29.62      6.06 o 
  -8   4   3        8.65       12.64      6.44 o 
  -7   4   3     1042.66     1045.63     33.88 o 
  -6   4   3      264.25      290.24      9.76 o 
  -5   4   3       72.57       66.58      4.76 o 
  -4   4   3        1.58       -0.42      1.44 o 
  -3   4   3      241.20      223.89      8.91 o 
  -2   4   3      469.49      465.12     19.80 o 
  -1   4   3     3120.48     3304.01     38.00 o 
   0   4   3       45.83       39.61      3.09 o 
   1   4   3      970.79      934.41     16.68 o 
   2   4   3      923.03     1013.56     18.39 o 
   3   4   3      113.67      119.77      7.98 o 
   4   4   3      125.87      109.03      7.52 o 
   5   4   3       92.03      100.15      6.70 o 
   6   4   3      270.06      245.40     25.32 o 
   7   4   3      211.62      223.16     15.04 o 
   8   4   3      266.21      315.11     19.18 o 
   9   4   3        0.69        1.66      3.01 o 
  10   4   3        0.25        3.38      6.51 o 
 -10   5   3       40.86       41.91     10.68 o 
  -9   5   3       89.33       87.05     10.87 o 
  -8   5   3       43.54       50.49      7.71 o 
  -7   5   3        8.41       13.62      4.01 o 
  -6   5   3       16.32       20.39      4.29 o 
  -5   5   3       15.60       18.29      2.54 o 
  -4   5   3       35.00       39.10      4.17 o 
  -3   5   3       12.86        9.64      2.72 o 
  -2   5   3        5.07        2.88      1.20 o 
  -1   5   3      408.84      384.81     10.10 o 
   0   5   3        2.16        1.70      1.73 o 
   1   5   3      947.16      887.09     21.33 o 
   2   5   3      470.30      430.84     12.38 o 
   3   5   3      277.87      289.13     10.24 o 
   4   5   3       18.31        8.01      2.14 o 
   5   5   3      100.65       87.00      7.70 o 
   6   5   3      128.70      126.10      9.98 o 
   7   5   3       50.03       66.10      8.65 o 
   8   5   3        1.36       -0.15      2.05 o 
   9   5   3        0.14        0.44      3.44 o 
  -9   6   3       19.95       25.04     13.65 o 
  -8   6   3       24.87       26.14      6.05 o 
  -7   6   3       30.87       24.87      5.75 o 
  -6   6   3      398.99      410.54     28.19 o 
  -5   6   3      166.91      188.52     17.91 o 
  -4   6   3      180.66      151.75      8.72 o 
  -3   6   3      525.61      459.30     18.73 o 
  -2   6   3      321.80      321.76     12.08 o 
  -1   6   3      134.70      134.63      7.54 o 
   0   6   3      418.57      367.47     14.77 o 
   1   6   3       46.87       45.60      4.97 o 
   2   6   3        0.04       -0.72      1.32 o 
   3   6   3      600.87      612.45     16.40 o 
   4   6   3      196.13      172.81     16.80 o 
   5   6   3      207.72      209.54     12.47 o 
   6   6   3       70.06       72.69      7.49 o 
   7   6   3       29.02       27.76      8.38 o 
   8   6   3        0.04       -5.43      5.43 o 
  -8   7   3       60.97       58.64     12.13 o 
  -7   7   3       52.90       59.24     11.42 o 
  -6   7   3       47.62       39.04      8.94 o 
  -5   7   3       56.20       56.83     10.64 o 
  -4   7   3       73.08       54.73      7.00 o 
  -3   7   3      248.27      221.61     10.79 o 
  -2   7   3      262.55      285.61     10.38 o 
  -1   7   3      769.94      719.92     23.85 o 
   0   7   3       12.62        5.03      4.71 o 
   1   7   3      645.52      630.87     30.71 o 
   2   7   3      155.47      169.14     10.76 o 
   3   7   3       96.25       85.35     10.40 o 
   4   7   3        0.06       -1.64      1.64 o 
   5   7   3      184.76      200.54     13.10 o 
   6   7   3        2.67        3.74      3.01 o 
   7   7   3       43.47       57.55     11.93 o 
  -7   8   3        3.98       -2.42      3.50 o 
  -6   8   3        0.01        0.02      2.55 o 
  -5   8   3        1.39       -2.83      2.85 o 
  -4   8   3       24.84       35.17      6.36 o 
  -3   8   3      283.53      306.18     16.63 o 
  -2   8   3       69.78       73.90      7.98 o 
  -1   8   3       10.11        8.29      2.02 o 
   0   8   3      222.38      226.12     13.34 o 
   1   8   3      203.33      187.64     12.07 o 
   2   8   3       66.31       62.48      6.92 o 
   3   8   3        8.35        7.96      2.76 o 
   4   8   3        2.65        2.50      5.21 o 
   5   8   3       53.54       51.95      6.98 o 
   6   8   3       11.63        4.39      2.69 o 
  -5   9   3       17.53       12.92      4.30 o 
  -4   9   3        4.25        2.08      2.74 o 
  -3   9   3        2.27        0.66      2.36 o 
  -2   9   3        0.03        0.51      3.43 o 
  -1   9   3        5.63        9.70      3.25 o 
   0   9   3        2.01        5.98      2.50 o 
   1   9   3        1.64       -0.65      2.30 o 
   2   9   3        2.00       -3.07      3.07 o 
   3   9   3       45.47       55.16      7.20 o 
   4   9   3        8.46        5.02      4.13 o 
  -1  10   3        0.96        2.26      4.32 o 
   0  10   3      131.48      152.99     18.65 o 
   1  10   3       14.76       14.90      5.01 o 
 -11   0   4        0.28       10.90      8.08 o 
 -10   0   4      244.56      268.68     26.36 o 
  -9   0   4       25.78       24.94      7.83 o 
  -8   0   4      715.60      708.05     38.42 o 
  -7   0   4        4.70        7.24      3.47 o 
  -6   0   4       56.97       54.86      8.92 o 
  -5   0   4      111.86      162.47     13.92 o 
  -4   0   4      333.16      484.74     22.22 o 
  -3   0   4      606.13      624.95     22.87 o 
  -2   0   4      231.00      166.53      9.77 o 
  -1   0   4     8547.05     8433.94    154.41 o 
   0   0   4     2333.17     2227.41     44.91 o 
   1   0   4     1485.24     1426.40     30.24 o 
   2   0   4       15.76       16.00      2.39 o 
   3   0   4     6245.08     5923.56    210.18 o 
   4   0   4       61.37       59.51      5.99 o 
   5   0   4      150.18      137.13      9.24 o 
   6   0   4        9.34       15.23      3.82 o 
   7   0   4       13.13       16.28      5.82 o 
   8   0   4     1030.86      935.71     46.25 o 
   9   0   4       30.21       28.27      8.17 o 
  10   0   4       28.83       16.42      6.73 o 
 -11   1   4       75.92       77.61     10.64 o 
 -10   1   4        8.32        4.84      4.17 o 
  -9   1   4       13.44       14.97      4.01 o 
  -8   1   4       26.01       18.05      6.46 o 
  -7   1   4       22.60       16.52      4.12 o 
  -6   1   4      578.08      549.73     16.65 o 
  -5   1   4      135.25      118.37      8.46 o 
  -4   1   4       54.08       40.54      3.76 o 
  -3   1   4      671.19      615.76     16.12 o 
  -2   1   4      566.60      569.54     13.55 o 
  -1   1   4     4952.26     4730.82     63.45 o 
   0   1   4     1101.43     1113.34     29.08 o 
   1   1   4     3922.44     3718.48     50.32 o 
   2   1   4    11018.29    10391.10    129.85 o 
   3   1   4      325.89      307.39      9.80 o 
   4   1   4      729.61      696.74     27.16 o 
   5   1   4      413.18      422.73     13.98 o 
   6   1   4      546.61      553.23     16.45 o 
   7   1   4      276.75      267.84     15.79 o 
   8   1   4        0.10        6.65      3.75 o 
   9   1   4        0.01       -0.10      2.48 o 
  10   1   4        8.14       13.48      4.21 o 
 -11   2   4       35.20       33.11      7.52 o 
 -10   2   4       54.09       53.36      8.44 o 
  -9   2   4      147.85      132.07     12.22 o 
  -8   2   4        6.32        7.33      2.55 o 
  -7   2   4      346.07      355.96     17.99 o 
  -6   2   4        1.52        2.62      1.56 o 
  -5   2   4     1707.07     1666.36     40.91 o 
  -4   2   4      343.28      390.49     11.62 o 
  -3   2   4       33.14       54.52      3.65 o 
  -2   2   4        0.05        1.40      0.78 o 
  -1   2   4      271.84      280.61      8.04 o 
   0   2   4     5276.13     5155.72    105.15 o 
   1   2   4       63.23       51.88      2.58 o 
   2   2   4     1471.19     1484.76     25.38 o 
   3   2   4     1071.76      862.35     16.84 o 
   4   2   4        1.00       -1.19      1.19 o 
   5   2   4      526.09      539.69     20.44 o 
   6   2   4      545.45      535.52     19.74 o 
   7   2   4      403.21      395.52     23.43 o 
   8   2   4      295.12      280.16     17.32 o 
   9   2   4       74.99       84.56     10.50 o 
  10   2   4       14.50       17.60      6.73 o 
 -11   3   4       49.64       36.05      7.71 o 
 -10   3   4       64.04       64.51      9.32 o 
  -9   3   4       33.13       43.62      7.63 o 
  -8   3   4      173.71      135.89     11.95 o 
  -7   3   4        6.01        1.39      2.23 o 
  -6   3   4      234.76      265.34     11.70 o 
  -5   3   4       11.33        9.90      2.73 o 
  -4   3   4       17.46       27.05      2.80 o 
  -3   3   4       51.19       66.14      3.73 o 
  -2   3   4     5394.16     5683.45     65.71 o 
  -1   3   4      350.39      336.15     10.59 o 
   0   3   4     1289.14     1146.73     44.04 o 
   1   3   4      750.42      618.55     13.78 o 
   2   3   4     1138.16     1044.97     27.33 o 
   3   3   4     1980.27     2000.78     35.74 o 
   4   3   4      578.22      657.87     16.13 o 
   5   3   4     1359.64     1479.56     28.68 o 
   6   3   4        1.78        2.27      1.62 o 
   7   3   4      103.62       98.54      7.61 o 
   8   3   4      260.10      273.19     18.70 o 
   9   3   4       73.46       89.19     10.65 o 
  10   3   4        3.96        5.25      7.11 o 
 -10   4   4       13.48       19.09      6.37 o 
  -9   4   4       16.02       11.65      4.19 o 
  -8   4   4      146.70      129.61     12.90 o 
  -7   4   4       61.13       60.24      7.68 o 
  -6   4   4        5.99        7.85      2.60 o 
  -5   4   4      437.87      445.88     12.77 o 
  -4   4   4       13.32       10.01      2.13 o 
  -3   4   4       89.62      126.88      7.31 o 
  -2   4   4     1387.10     1368.57     24.33 o 
  -1   4   4     2792.37     3060.67     64.69 o 
   0   4   4       92.97       96.50      4.86 o 
   1   4   4      211.25      195.75      6.30 o 
   2   4   4      889.79      857.48     21.45 o 
   3   4   4       10.61        2.80      1.72 o 
   4   4   4      732.42      825.41     27.11 o 
   5   4   4      116.13      115.64      8.14 o 
   6   4   4      109.48      106.93      7.55 o 
   7   4   4        8.22        5.80      1.95 o 
   8   4   4        5.78        4.60      3.09 o 
   9   4   4        5.52        4.70      3.52 o 
 -10   5   4       16.57       18.97      5.49 o 
  -9   5   4       12.64       15.71      7.26 o 
  -8   5   4      418.34      427.94     30.89 o 
  -7   5   4      252.44      228.45     12.44 o 
  -6   5   4      191.51      177.33     12.34 o 
  -5   5   4        2.93        0.36      1.56 o 
  -4   5   4       14.09       19.38      3.82 o 
  -3   5   4       48.17       47.45      5.76 o 
  -2   5   4       60.66       97.17      5.97 o 
  -1   5   4       84.52      102.29      6.07 o 
   0   5   4      121.66      104.98      6.70 o 
   1   5   4     1505.59     1605.66     32.72 o 
   2   5   4      237.06      253.00      8.49 o 
   3   5   4      740.18      717.77     16.54 o 
   4   5   4        1.14        2.32      1.93 o 
   5   5   4      522.76      405.19     56.50 o 
   6   5   4       44.76       40.67      6.15 o 
   7   5   4      191.39      170.56     18.76 o 
   8   5   4        0.02       -1.30      2.57 o 
   9   5   4        0.38        3.49      3.67 o 
  -9   6   4       11.52        3.96      2.94 o 
  -8   6   4      106.08       89.83     10.75 o 
  -7   6   4        2.86        3.29      2.85 o 
  -6   6   4       33.43       33.18      7.86 o 
  -5   6   4      223.05      255.54     15.11 o 
  -4   6   4      119.02      121.52      7.89 o 
  -3   6   4       21.54       21.96      4.62 o 
  -2   6   4        6.50        4.05      2.08 o 
  -1   6   4      918.84      918.82     24.99 o 
   0   6   4        0.03       -0.33      1.74 o 
   1   6   4       76.53       78.24      6.41 o 
   2   6   4        2.52        2.50      1.04 o 
   3   6   4      407.98      416.39     12.85 o 
   4   6   4      188.57      184.30      8.83 o 
   5   6   4      108.91      102.05      8.45 o 
   6   6   4       13.62       16.87      3.90 o 
   7   6   4       54.42       60.62     11.39 o 
   8   6   4        9.75        9.68      6.28 o 
  -8   7   4       71.63       69.06     14.07 o 
  -7   7   4        0.95       11.48      6.88 o 
  -6   7   4       14.86       22.48      6.92 o 
  -5   7   4        0.10        2.32      3.74 o 
  -4   7   4        0.03        0.49      2.29 o 
  -3   7   4      235.09      243.06     11.36 o 
  -2   7   4       99.20       99.25      6.84 o 
  -1   7   4      822.84      844.96     26.99 o 
   0   7   4      160.71      147.36      9.75 o 
   1   7   4       82.47       76.13      7.05 o 
   2   7   4      199.46      187.99     11.13 o 
   3   7   4        0.01        0.81      0.98 o 
   4   7   4      177.29      161.20      8.64 o 
   5   7   4       20.61       14.65      4.15 o 
   6   7   4        1.97        4.84      3.25 o 
   7   7   4        4.21       -2.22      4.42 o 
  -7   8   4       25.09       26.74      8.41 o 
  -6   8   4        5.27        1.13      2.80 o 
  -5   8   4        0.25       -2.71      3.05 o 
  -4   8   4       32.42       42.14      6.54 o 
  -3   8   4      135.10      107.76      9.85 o 
  -2   8   4      142.01      159.92     15.13 o 
  -1   8   4       23.84       13.96      2.49 o 
   0   8   4        1.26       -0.02      1.95 o 
   1   8   4       15.76       10.67      3.19 o 
   2   8   4       11.07        8.32      3.95 o 
   3   8   4       39.72       37.42      5.35 o 
   4   8   4       57.61       53.73      6.79 o 
   5   8   4       61.20       65.15      8.53 o 
   6   8   4        4.67        5.05      2.53 o 
  -5   9   4       18.15       10.57      3.84 o 
  -4   9   4      183.59      200.54     14.57 o 
  -3   9   4        3.92        3.00      2.28 o 
  -2   9   4       98.33       87.79      9.18 o 
  -1   9   4        4.35        2.42      5.96 o 
   0   9   4      158.35      173.34     12.32 o 
   1   9   4       92.15       78.71      8.14 o 
   2   9   4        0.16        0.07      4.31 o 
   3   9   4        0.61       -1.14      4.41 o 
   4   9   4       12.17       12.29      6.35 o 
  -1  10   4       61.13       77.30     13.71 o 
   0  10   4        0.78        2.37      4.05 o 
 -11   1   5       41.26       45.71      9.27 o 
 -10   1   5        3.74        2.92      3.35 o 
  -9   1   5      402.23      384.13     21.14 o 
  -8   1   5       93.07       97.60      9.77 o 
  -7   1   5      266.63      306.42     13.10 o 
  -6   1   5       88.04       87.21      6.52 o 
  -5   1   5        8.13        5.44      1.82 o 
  -4   1   5        5.88       14.40      1.97 o 
  -3   1   5        5.75        3.98      1.14 o 
  -2   1   5      323.17      274.82      8.85 o 
  -1   1   5     6912.61     6637.48     61.41 o 
   0   1   5     1249.62     1308.55     33.60 o 
   1   1   5      323.84      314.54      6.75 o 
   2   1   5        0.15        0.70      0.84 o 
   3   1   5      205.82      210.45      7.63 o 
   4   1   5      151.94      165.19      7.64 o 
   5   1   5      508.35      582.40     14.37 o 
   6   1   5       42.83       44.60      4.33 o 
   7   1   5     1287.35     1207.33     36.03 o 
   8   1   5      253.85      252.64     16.45 o 
   9   1   5      121.12      107.80     11.49 o 
  10   1   5        5.75        9.62      3.42 o 
 -11   2   5      148.99      165.36     15.62 o 
 -10   2   5        0.18       -1.01      2.65 o 
  -9   2   5        0.11       -1.82      2.54 o 
  -8   2   5        0.17        1.55      4.41 o 
  -7   2   5      492.07      461.81     20.48 o 
  -6   2   5      125.88      147.33      7.30 o 
  -5   2   5       98.80      122.80      8.70 o 
  -4   2   5     1338.29     1293.37     30.76 o 
  -3   2   5       68.10       91.30      4.69 o 
  -2   2   5      451.65      520.64     10.54 o 
  -1   2   5      359.22      334.09      8.48 o 
   0   2   5      998.83      985.49     30.91 o 
   1   2   5      902.64      853.30     17.19 o 
   2   2   5     2452.33     2554.53     51.80 o 
   3   2   5      721.32      802.16     20.61 o 
   4   2   5       18.13       16.26      2.30 o 
   5   2   5       60.90       50.59      4.63 o 
   6   2   5      135.69      138.92      8.61 o 
   7   2   5      520.78      527.65     18.04 o 
   8   2   5        2.88        5.31      6.23 o 
   9   2   5       62.83       70.28      9.54 o 
  10   2   5        2.50        1.11      3.12 o 
 -11   3   5      238.98      226.02     18.54 o 
 -10   3   5       47.89       50.87      7.98 o 
  -9   3   5      732.50      740.93     30.83 o 
  -8   3   5      287.66      302.78     18.17 o 
  -7   3   5      323.49      321.75     17.35 o 
  -6   3   5        5.69        3.56      1.19 o 
  -5   3   5      346.58      325.51     12.08 o 
  -4   3   5      583.11      642.09     13.89 o 
  -3   3   5       47.54       60.93      3.58 o 
  -2   3   5     1004.31     1068.37     20.74 o 
  -1   3   5      406.60      422.05     11.78 o 
   0   3   5       91.26      100.60      4.29 o 
   1   3   5     1361.26     1504.68     31.71 o 
   2   3   5      522.00      598.91     14.11 o 
   3   3   5        1.24        1.50      1.01 o 
   4   3   5      228.47      176.39      7.83 o 
   5   3   5      138.63      126.21      6.54 o 
   6   3   5        0.00       -0.68      1.50 o 
   7   3   5       75.57       56.64      5.92 o 
   8   3   5       10.31        8.17      7.42 o 
   9   3   5        8.61        7.74      3.90 o 
  10   3   5        0.94       -3.23      3.23 o 
 -10   4   5       79.11       89.49     11.28 o 
  -9   4   5       31.54       36.93      6.70 o 
  -8   4   5       31.70       37.03      9.06 o 
  -7   4   5        1.34        7.34      3.31 o 
  -6   4   5       25.06       32.43      4.07 o 
  -5   4   5       83.78       77.05      5.17 o 
  -4   4   5        1.48        0.92      0.88 o 
  -3   4   5      335.13      409.72     17.82 o 
  -2   4   5      701.56      684.12     20.72 o 
  -1   4   5     3798.22     3973.46     66.81 o 
   0   4   5        0.05        2.00      1.63 o 
   1   4   5      129.45      128.47      4.66 o 
   2   4   5      324.65      380.05      9.34 o 
   3   4   5      129.37      120.27      6.74 o 
   4   4   5       12.34       14.75      2.71 o 
   5   4   5      197.00      196.00     10.94 o 
   6   4   5     1052.88     1082.27     51.58 o 
   7   4   5       91.30       79.11      7.02 o 
   8   4   5        2.19        3.68      2.80 o 
   9   4   5       14.06       13.18      3.98 o 
 -10   5   5       11.09       10.87     11.72 o 
  -9   5   5      114.89      177.52     15.35 o 
  -8   5   5      140.16      155.01     14.38 o 
  -7   5   5      279.10      223.25     14.95 o 
  -6   5   5      155.78      155.98     17.76 o 
  -5   5   5       26.44       22.41      3.48 o 
  -4   5   5      215.51      239.29     13.46 o 
  -3   5   5      469.46      506.98     18.49 o 
  -2   5   5      210.44      230.98     11.93 o 
  -1   5   5      622.43      577.85     15.65 o 
   0   5   5       56.06       56.30      4.65 o 
   1   5   5      402.71      385.93     15.59 o 
   2   5   5      844.02      932.55     17.77 o 
   3   5   5        0.69        2.52      1.79 o 
   4   5   5      185.68      186.02      9.99 o 
   5   5   5      118.16       90.57     11.39 o 
   6   5   5       50.20       47.04      5.84 o 
   7   5   5      189.05      192.87     19.89 o 
   8   5   5       22.67       29.92      6.45 o 
   9   5   5       25.64       34.79      7.39 o 
  -9   6   5       66.31       54.71     16.46 o 
  -8   6   5       70.03       84.52     14.54 o 
  -7   6   5       12.35       13.43      4.39 o 
  -6   6   5      163.87      188.17     19.05 o 
  -5   6   5       55.76       62.09      7.18 o 
  -4   6   5      137.17      132.01      9.96 o 
  -3   6   5       51.43       51.67      6.37 o 
  -2   6   5      392.27      408.83     15.87 o 
  -1   6   5       34.21       33.62      5.35 o 
   0   6   5        0.01       -1.13      1.73 o 
   1   6   5       82.45       73.38      6.03 o 
   2   6   5      106.34      106.71      5.70 o 
   3   6   5     1655.93     1599.21     28.15 o 
   4   6   5      809.16      824.15     37.28 o 
   5   6   5      507.72      542.66     22.30 o 
   6   6   5      334.25      323.87     25.15 o 
   7   6   5        0.00        2.74      2.91 o 
   8   6   5        3.74       -0.83      3.80 o 
  -8   7   5        0.08       -1.04      3.78 o 
  -7   7   5        0.67       -1.42      3.11 o 
  -6   7   5        4.40        4.81      3.07 o 
  -5   7   5       20.83       20.95      6.46 o 
  -4   7   5      105.70       97.81     12.15 o 
  -3   7   5       86.31       76.20      6.16 o 
  -2   7   5      134.14      113.04      9.34 o 
  -1   7   5      332.56      349.27     26.25 o 
   0   7   5      253.04      262.88     17.79 o 
   1   7   5        4.18        1.80      1.95 o 
   2   7   5       21.70       15.34      3.22 o 
   3   7   5       11.33        9.53      1.99 o 
   4   7   5      116.21      119.27      9.21 o 
   5   7   5        0.10        1.94      2.60 o 
   6   7   5       43.79       44.01      9.40 o 
   7   7   5        0.25       11.72      6.72 o 
  -7   8   5        8.24        5.21      3.33 o 
  -6   8   5       12.55       25.83      7.55 o 
  -5   8   5        1.71        3.84      2.79 o 
  -4   8   5       81.97       83.96      9.03 o 
  -3   8   5        7.14        8.18      2.39 o 
  -2   8   5       19.96       16.68      3.09 o 
  -1   8   5       47.14       59.85      5.86 o 
   0   8   5      134.34      137.53      9.93 o 
   1   8   5      234.02      239.47     13.13 o 
   2   8   5       92.27       88.15      7.94 o 
   3   8   5       32.45       27.61      4.70 o 
   4   8   5      268.92      260.13     25.42 o 
   5   8   5       18.03       15.25      4.29 o 
   6   8   5       88.39       84.60     10.63 o 
  -5   9   5        0.01        4.42      2.80 o 
  -4   9   5       44.19       52.57      7.23 o 
  -3   9   5       71.18       79.24      8.83 o 
  -2   9   5       39.38       27.32      5.87 o 
  -1   9   5       10.36        9.33      5.30 o 
   0   9   5       23.22       16.57      3.83 o 
   1   9   5       21.34       21.13      5.35 o 
   2   9   5       22.48       18.32      7.06 o 
   3   9   5        1.27        0.63      3.35 o 
   4   9   5       42.05       47.81     11.58 o 
 -11   0   6        0.38       -5.55      6.39 o 
 -10   0   6        0.00       -3.06      3.57 o 
  -9   0   6      279.55      297.71     26.09 o 
  -8   0   6       40.00       33.89      7.33 o 
  -7   0   6        7.63        3.86      2.74 o 
  -6   0   6      110.03      106.38     12.19 o 
  -5   0   6       22.82       40.28      6.98 o 
  -4   0   6       88.10       65.48      7.80 o 
  -3   0   6     5855.31     5790.63     83.54 o 
  -2   0   6     2117.42     1980.64     47.59 o 
  -1   0   6     4370.28     4218.53     84.10 o 
   0   0   6    13582.82    13050.69    235.44 o 
   1   0   6     1625.84     1579.79     26.33 o 
   2   0   6     6287.95     6214.86    165.29 o 
   3   0   6      324.32      306.91     11.75 o 
   4   0   6      697.63      649.84     40.89 o 
   5   0   6      316.61      288.18     13.96 o 
   6   0   6      537.30      590.94     22.44 o 
   7   0   6      202.60      174.73     18.14 o 
   8   0   6       48.33       38.95      9.40 o 
   9   0   6      373.19      395.59     32.07 o 
  10   0   6        3.17        7.83      5.98 o 
 -11   1   6       23.18       17.91      9.25 o 
 -10   1   6        1.99       -0.24      3.27 o 
  -9   1   6       83.83       84.08      9.86 o 
  -8   1   6       70.17       72.55      8.48 o 
  -7   1   6      177.87      195.67     12.82 o 
  -6   1   6       33.76       33.19      3.92 o 
  -5   1   6       71.06       60.23      5.90 o 
  -4   1   6      142.80      140.48      6.55 o 
  -3   1   6     2459.42     2573.08     43.48 o 
  -2   1   6     4010.30     3898.17     46.45 o 
  -1   1   6      119.04      102.72      3.69 o 
   0   1   6      338.75      307.78      5.97 o 
   1   1   6      522.90      469.89      8.09 o 
   2   1   6      435.41      436.20      9.03 o 
   3   1   6     3318.31     3208.81     87.46 o 
   4   1   6     1978.35     1982.79     52.87 o 
   5   1   6        0.04       -0.79      1.30 o 
   6   1   6     1075.77     1065.88     28.82 o 
   7   1   6        8.55       18.01      4.60 o 
   8   1   6      136.40      114.80     11.00 o 
   9   1   6       90.23      101.93     11.24 o 
  10   1   6       21.76       21.79      5.33 o 
 -11   2   6       14.90       19.48      6.19 o 
 -10   2   6      208.01      216.24     16.88 o 
  -9   2   6        3.15        1.05      2.80 o 
  -8   2   6      251.85      249.98     15.87 o 
  -7   2   6      460.19      451.79     20.68 o 
  -6   2   6      808.21      880.78     19.07 o 
  -5   2   6       32.82       24.52      4.04 o 
  -4   2   6      159.01      190.16      7.81 o 
  -3   2   6       39.78       33.92      2.88 o 
  -2   2   6       41.37       40.86      2.53 o 
  -1   2   6      443.06      400.52     10.34 o 
   0   2   6        0.49       15.69      3.86 o 
   1   2   6       45.76       26.79      2.40 o 
   2   2   6      838.47      938.39     17.96 o 
   3   2   6       26.39       22.52      4.33 o 
   4   2   6      501.48      560.29     14.93 o 
   5   2   6      543.50      552.80     14.55 o 
   6   2   6     1725.62     1783.53     34.40 o 
   7   2   6      174.68      163.56      9.87 o 
   8   2   6      217.21      207.16     15.15 o 
   9   2   6       10.92        6.22      2.73 o 
  10   2   6        4.22       13.60      5.08 o 
 -11   3   6      138.71      160.56     15.70 o 
 -10   3   6        2.56        3.76      3.70 o 
  -9   3   6        3.59       11.02      4.54 o 
  -8   3   6       63.28       57.49     15.99 o 
  -7   3   6       32.67       32.28      5.34 o 
  -6   3   6      164.16      186.43      8.35 o 
  -5   3   6      328.01      301.07     14.86 o 
  -4   3   6      221.19      233.51      8.32 o 
  -3   3   6       12.28       31.82      2.92 o 
  -2   3   6     4349.69     4191.13     62.22 o 
  -1   3   6      904.44      877.24     20.99 o 
   0   3   6      650.20      464.61     22.17 o 
   1   3   6     3107.34     3051.51     89.83 o 
   2   3   6      307.43      297.71      9.83 o 
   3   3   6      433.73      559.32     32.86 o 
   4   3   6        4.57        5.04      1.80 o 
   5   3   6       61.42       83.58      5.89 o 
   6   3   6      642.27      612.94     18.30 o 
   7   3   6      930.36      959.99     31.22 o 
   8   3   6      182.92      173.58     14.13 o 
   9   3   6       12.23       15.64      4.77 o 
  10   3   6        0.00       -0.98      3.28 o 
 -10   4   6        0.19        5.40      3.61 o 
  -9   4   6        0.62        1.68      2.49 o 
  -8   4   6       29.35       13.86      4.35 o 
  -7   4   6      368.62      368.57     15.50 o 
  -6   4   6      180.56      184.50      9.80 o 
  -5   4   6      290.39      313.95     12.45 o 
  -4   4   6       29.91       34.89      3.84 o 
  -3   4   6      263.56      307.33     10.68 o 
  -2   4   6       32.33       26.42      3.29 o 
  -1   4   6        2.62        8.65      2.27 o 
   0   4   6       47.54       63.55      4.22 o 
   1   4   6     1320.99     1239.98     58.18 o 
   2   4   6       27.97       14.97      1.80 o 
   3   4   6        4.34        2.21      1.31 o 
   4   4   6      713.47      792.51     27.54 o 
   5   4   6       54.24       39.63      4.74 o 
   6   4   6      449.50      457.66     39.83 o 
   7   4   6        2.96        1.23      1.39 o 
   8   4   6      180.65      148.01     13.18 o 
   9   4   6        6.94        2.48      7.94 o 
 -10   5   6        4.61        2.92      3.64 o 
  -9   5   6        7.12        9.58      3.85 o 
  -8   5   6      310.65      300.88     18.91 o 
  -7   5   6       19.06       19.38      5.57 o 
  -6   5   6      233.13      199.31     10.65 o 
  -5   5   6      343.18      356.92     13.44 o 
  -4   5   6      223.38      254.77     25.44 o 
  -3   5   6       51.44       46.17      6.07 o 
  -2   5   6       36.23       42.59      3.91 o 
  -1   5   6      237.72      272.19     10.54 o 
   0   5   6       89.04      128.14     14.79 o 
   1   5   6     3018.19     2998.31    155.78 o 
   2   5   6        0.14        0.89      0.80 o 
   3   5   6      216.28      220.90     11.77 o 
   4   5   6      186.39      171.89      9.28 o 
   5   5   6       45.19       55.57      6.35 o 
   6   5   6      163.79      155.45     10.75 o 
   7   5   6       19.24       10.40      4.76 o 
   8   5   6       37.41       32.67      7.82 o 
   9   5   6        8.63       20.92      7.14 o 
  -9   6   6        0.29       -0.69      3.27 o 
  -8   6   6       10.12       16.18      3.39 o 
  -7   6   6      208.60      233.27     15.67 o 
  -6   6   6        3.90        0.96      3.38 o 
  -5   6   6       65.65       56.12     15.40 o 
  -4   6   6        0.61        0.92      1.74 o 
  -3   6   6       13.31       13.79      5.49 o 
  -2   6   6        5.01        4.70      3.34 o 
  -1   6   6        6.61        9.75      1.65 o 
   0   6   6      350.06      382.24     14.30 o 
   1   6   6      136.59      140.62      9.55 o 
   2   6   6       49.46       46.57      6.84 o 
   3   6   6       24.34       28.07      4.91 o 
   4   6   6      180.20      183.34      8.92 o 
   5   6   6        0.19        5.79      2.23 o 
   6   6   6       37.35       38.27      8.75 o 
   7   6   6        0.01        6.09      4.49 o 
   8   6   6      101.97      109.36     16.23 o 
  -8   7   6        0.02       -3.66      3.66 o 
  -7   7   6       28.00       32.58      9.38 o 
  -6   7   6        0.98       -5.99      5.99 o 
  -5   7   6       46.48       44.64      9.63 o 
  -4   7   6      224.69      249.36     14.53 o 
  -3   7   6        5.28        3.94      1.33 o 
  -2   7   6       55.34       51.93      6.01 o 
  -1   7   6       86.20      103.23      8.15 o 
   0   7   6       35.08       26.46      4.04 o 
   1   7   6        6.82        3.62      1.25 o 
   2   7   6      216.16      220.27     11.23 o 
   3   7   6       62.73       60.66      4.59 o 
   4   7   6       47.64       49.60      6.57 o 
   5   7   6      206.11      206.87     14.80 o 
   6   7   6       23.43       16.54      4.75 o 
   7   7   6        6.07        4.48      3.01 o 
  -6   8   6        0.07        1.51      5.09 o 
  -5   8   6        0.07        1.81      3.31 o 
  -4   8   6      145.67      142.90     11.63 o 
  -3   8   6      162.19      162.77     11.97 o 
  -2   8   6        1.53       -0.75      1.49 o 
  -1   8   6      182.10      169.17      9.04 o 
   0   8   6        7.55        3.81      1.67 o 
   1   8   6       21.38       15.60      3.11 o 
   2   8   6       23.18       15.39      3.21 o 
   3   8   6      129.21      136.85      9.69 o 
   4   8   6        0.17        1.72      2.49 o 
   5   8   6        3.84       -2.86      2.86 o 
   6   8   6        1.67       -0.61      5.63 o 
  -5   9   6        7.35        4.13      3.39 o 
  -4   9   6       37.92       51.52     11.13 o 
  -3   9   6       62.60       77.64      8.49 o 
  -2   9   6       34.46       34.72     11.51 o 
  -1   9   6      150.89      165.33     11.92 o 
   0   9   6       81.51       83.88     13.94 o 
   1   9   6        9.23       11.48      5.08 o 
   2   9   6       37.42       24.37      7.77 o 
   3   9   6       15.63       14.57      7.26 o 
   4   9   6       79.59       77.89      9.22 o 
 -11   1   7        7.28        5.76      3.71 o 
 -10   1   7       82.04       82.79     10.37 o 
  -9   1   7       12.14        4.84      3.70 o 
  -8   1   7       28.54       33.76      5.84 o 
  -7   1   7      170.33      178.85     15.55 o 
  -6   1   7       77.24       84.19      6.19 o 
  -5   1   7      325.44      272.64     10.68 o 
  -4   1   7      163.71      146.13      6.90 o 
  -3   1   7      720.32      730.04     15.04 o 
  -2   1   7      786.37      895.18     13.24 o 
  -1   1   7       15.44       15.92      2.62 o 
   0   1   7       18.36        6.24      0.90 o 
   1   1   7     2214.23     2416.68     23.67 o 
   2   1   7     4436.16     4507.03     67.17 o 
   3   1   7       85.62       82.63      4.31 o 
   4   1   7      231.18      263.96      8.74 o 
   5   1   7      120.69      113.71      6.19 o 
   6   1   7      363.60      364.58     15.65 o 
   7   1   7      219.67      227.55     14.68 o 
   8   1   7       12.24        9.98      3.39 o 
   9   1   7       28.26       30.27      6.48 o 
  10   1   7       40.43       38.39      7.59 o 
 -11   2   7       52.64       45.16      8.24 o 
 -10   2   7        3.62        6.19      3.04 o 
  -9   2   7       42.33       41.12      7.16 o 
  -8   2   7       26.95       18.63      8.18 o 
  -7   2   7      686.39      688.24     20.41 o 
  -6   2   7       75.42       73.22      4.22 o 
  -5   2   7      372.44      338.33     14.60 o 
  -4   2   7      248.49      174.73      6.42 o 
  -3   2   7      248.35      246.88      6.84 o 
  -2   2   7     1664.62     1742.19     20.74 o 
  -1   2   7     1579.11     1738.15     29.29 o 
   0   2   7      559.94      544.46     22.95 o 
   1   2   7        0.11        2.05      1.45 o 
   2   2   7     2584.36     2746.95     42.40 o 
   3   2   7     1014.45     1063.35     21.61 o 
   4   2   7      683.60      616.30     17.60 o 
   5   2   7      105.65      106.01      6.06 o 
   6   2   7       85.74       78.63      7.49 o 
   7   2   7      207.33      202.66     10.98 o 
   8   2   7        2.82        3.54      5.13 o 
   9   2   7       27.53       28.67      5.56 o 
  10   2   7        3.89       -2.56      2.64 o 
 -10   3   7      254.50      267.33     29.36 o 
  -9   3   7        0.25       -1.55      3.63 o 
  -8   3   7     1160.31     1160.72     37.07 o 
  -7   3   7        0.00       -3.37      3.37 o 
  -6   3   7       17.36       10.43      3.18 o 
  -5   3   7      149.68      158.71      8.39 o 
  -4   3   7        4.40        6.98      2.11 o 
  -3   3   7      192.48      171.56      6.74 o 
  -2   3   7        0.00        8.67      2.50 o 
  -1   3   7      104.08      107.96      4.67 o 
   0   3   7       15.42       10.03      3.33 o 
   1   3   7      446.95      483.62     12.66 o 
   2   3   7       29.39       20.34      1.86 o 
   3   3   7       84.49       82.75      5.21 o 
   4   3   7       71.05       81.92      5.65 o 
   5   3   7       62.57       79.72      5.76 o 
   6   3   7       26.98       21.07      3.37 o 
   7   3   7      328.66      335.81     14.32 o 
   8   3   7       20.35       27.59     10.09 o 
   9   3   7       69.66       70.94      9.71 o 
 -10   4   7      214.12      255.45     18.86 o 
  -9   4   7        1.52        3.48      2.54 o 
  -8   4   7       44.08       34.10      5.93 o 
  -7   4   7        2.48       -3.42      3.42 o 
  -6   4   7        3.23        3.71      2.00 o 
  -5   4   7      186.52      200.40      9.81 o 
  -4   4   7      159.96      173.16      7.11 o 
  -3   4   7      343.03      428.52     12.82 o 
  -2   4   7       63.61       66.84      4.44 o 
  -1   4   7     1044.68     1004.52     30.23 o 
   0   4   7      924.77      922.04     18.07 o 
   1   4   7        9.34        6.20      2.97 o 
   2   4   7      378.44      381.02      9.22 o 
   3   4   7      399.78      412.52     12.53 o 
   4   4   7       26.26       28.47      3.70 o 
   5   4   7      221.09      210.08     11.09 o 
   6   4   7      128.28      111.75     22.03 o 
   7   4   7       68.19       64.40      6.28 o 
   8   4   7        0.12       -2.87      2.87 o 
   9   4   7        0.00       -0.92      2.60 o 
  -9   5   7        1.00        2.68      2.13 o 
  -8   5   7        0.81        5.82      3.53 o 
  -7   5   7      398.80      399.30     20.21 o 
  -6   5   7        2.39        6.96      1.85 o 
  -5   5   7      883.99      897.37     39.78 o 
  -4   5   7       15.04       16.03      4.64 o 
  -3   5   7       47.30       58.03      7.06 o 
  -2   5   7       21.77       23.45      2.87 o 
  -1   5   7      142.49      164.78      6.06 o 
   0   5   7        0.00        0.14      0.89 o 
   1   5   7      121.11      143.38      6.37 o 
   2   5   7        0.46        2.02      2.20 o 
   3   5   7       59.22       70.77      5.20 o 
   4   5   7       48.67       51.12      4.51 o 
   5   5   7       94.11      101.77      7.69 o 
   6   5   7        1.11        2.78      1.37 o 
   7   5   7       98.90       96.68     14.18 o 
   8   5   7        3.77        2.23      3.93 o 
  -9   6   7       11.98       13.52      4.51 o 
  -8   6   7        1.56        0.75      2.68 o 
  -7   6   7       33.16       30.61      5.59 o 
  -6   6   7       15.09       12.34      5.20 o 
  -5   6   7       19.95       19.76      8.94 o 
  -4   6   7       20.17       10.34      4.93 o 
  -3   6   7      116.88       62.03     33.39 o 
  -2   6   7       55.64       62.29      4.80 o 
  -1   6   7       21.31       19.84      2.44 o 
   0   6   7      510.79      563.18     16.97 o 
   1   6   7      339.79      315.19     35.08 o 
   2   6   7      340.34      328.81     12.13 o 
   3   6   7      745.96      724.84     17.14 o 
   4   6   7       19.60       25.74      3.53 o 
   5   6   7     1274.00     1322.10     35.82 o 
   6   6   7       39.00       42.29      9.15 o 
   7   6   7        3.52        0.99      3.50 o 
   8   6   7        2.16       11.11      6.11 o 
  -8   7   7        0.33       -3.36      5.18 o 
  -7   7   7       47.41       39.43     10.41 o 
  -6   7   7       20.71       27.04      7.23 o 
  -5   7   7       25.72       33.89      8.77 o 
  -4   7   7      120.53      118.36      9.95 o 
  -3   7   7       14.93       10.48      2.86 o 
  -2   7   7       12.28       10.96      2.69 o 
  -1   7   7       16.47       22.16      5.72 o 
   0   7   7      105.39      111.65      7.52 o 
   1   7   7      273.25      295.80     12.48 o 
   2   7   7       33.80       28.11      5.33 o 
   3   7   7       17.36        4.52      3.36 o 
   4   7   7        8.49        7.52      2.93 o 
   5   7   7      107.82       89.33      9.65 o 
   6   7   7      127.19      121.38     11.72 o 
   7   7   7      136.16      130.29     13.01 o 
  -6   8   7       50.00       56.12     12.25 o 
  -5   8   7       36.33       45.72      7.12 o 
  -4   8   7        2.22       -2.83      3.82 o 
  -3   8   7       22.36       12.03      3.45 o 
  -2   8   7       26.36       30.03      3.64 o 
  -1   8   7       78.51       57.42      6.36 o 
   0   8   7        1.74        5.97      2.14 o 
   1   8   7        5.98        7.16      6.60 o 
   2   8   7       28.88       22.20      3.74 o 
   3   8   7       15.74       23.28      8.18 o 
   4   8   7       14.12       14.83      6.05 o 
   5   8   7      107.38      117.26     11.56 o 
  -4   9   7       15.63        9.52      2.84 o 
  -3   9   7        0.80       -0.27      1.79 o 
  -2   9   7       71.42       64.94      7.42 o 
  -1   9   7       18.40       18.71      7.31 o 
   0   9   7        9.92       17.45      6.48 o 
   1   9   7       30.21       34.77      9.50 o 
   2   9   7       26.86       17.42      7.17 o 
   3   9   7        4.69        6.54      3.48 o 
 -11   0   8        7.30       11.37      6.74 o 
 -10   0   8        1.35       -4.56      4.56 o 
  -9   0   8        0.00       -7.48      7.48 o 
  -8   0   8      383.39      412.88     28.50 o 
  -7   0   8        5.07        5.65      3.90 o 
  -6   0   8       77.37       92.00     11.48 o 
  -5   0   8     3130.72     3091.94     79.46 o 
  -4   0   8       50.05       66.00      5.69 o 
  -3   0   8     1019.77     1035.47     33.91 o 
  -2   0   8    17837.02    17049.85    243.52 o 
  -1   0   8     4933.40     5268.20     74.45 o 
   0   0   8      813.47      830.24     17.66 o 
   1   0   8    12120.23    12071.73    158.16 o 
   2   0   8        1.26        2.11      1.50 o 
   3   0   8     1786.68     1978.19     74.77 o 
   4   0   8      427.28      495.19     37.93 o 
   5   0   8        6.01        8.88      2.67 o 
   6   0   8      643.65      670.67     34.63 o 
   7   0   8     2153.59     2243.15     75.51 o 
   8   0   8      715.87      751.15     42.34 o 
   9   0   8      268.03      283.45     26.87 o 
  10   0   8        2.50       -3.70      6.20 o 
 -11   1   8        4.81        2.76      3.25 o 
 -10   1   8        6.75        2.23      3.47 o 
  -9   1   8       25.18       26.06      7.29 o 
  -8   1   8        1.68        3.98      2.97 o 
  -7   1   8       22.18       31.85      5.44 o 
  -6   1   8     1324.71     1352.90     28.33 o 
  -5   1   8      260.55      247.39     10.21 o 
  -4   1   8       59.92       51.60      4.06 o 
  -3   1   8     4835.52     5167.98     92.91 o 
  -2   1   8      237.91      209.28      5.61 o 
  -1   1   8       14.44       17.80      2.04 o 
   0   1   8      105.15       79.75      2.70 o 
   1   1   8      148.74      162.50      4.08 o 
   2   1   8     1614.95     1639.49     36.63 o 
   3   1   8       66.26       53.87      3.58 o 
   4   1   8     1343.04     1395.20     33.16 o 
   5   1   8      526.02      484.25     13.43 o 
   6   1   8     1271.91     1227.38     32.85 o 
   7   1   8       36.77       37.41      6.15 o 
   8   1   8        1.82        1.75      3.08 o 
   9   1   8        0.03        2.09      6.03 o 
  10   1   8        9.93        6.94      3.56 o 
 -11   2   8        4.54       -0.51      4.00 o 
 -10   2   8       73.04       67.18      9.10 o 
  -9   2   8      498.99      510.42     24.83 o 
  -8   2   8       48.95       57.32      7.46 o 
  -7   2   8       34.64       29.26      4.12 o 
  -6   2   8      207.90      204.46      8.10 o 
  -5   2   8      155.80      167.05     10.11 o 
  -4   2   8       44.39       49.32      3.35 o 
  -3   2   8      659.19      635.80     13.94 o 
  -2   2   8     1456.38     1513.49     23.11 o 
  -1   2   8      267.79      252.63     10.50 o 
   0   2   8      164.93      230.78     14.43 o 
   1   2   8     2043.85     2069.15     51.09 o 
   2   2   8       91.93      121.86      4.70 o 
   3   2   8      642.86      673.83     20.72 o 
   4   2   8     2491.78     2469.81     92.07 o 
   5   2   8      177.27      186.17      8.16 o 
   6   2   8       46.61       34.43      4.35 o 
   7   2   8       15.41       14.01      3.96 o 
   8   2   8       56.84       52.04      7.64 o 
   9   2   8       28.89       30.33      6.26 o 
 -10   3   8       34.69       35.95      6.85 o 
  -9   3   8       12.75       12.19      5.11 o 
  -8   3   8      206.12      217.14     15.13 o 
  -7   3   8       14.82        9.16      1.98 o 
  -6   3   8      173.89      178.02      9.33 o 
  -5   3   8      148.27      124.80      7.50 o 
  -4   3   8      124.45      133.57      6.66 o 
  -3   3   8      548.17      595.88     17.59 o 
  -2   3   8      573.17      668.41     10.72 o 
  -1   3   8      311.23      371.02     10.11 o 
   0   3   8       44.38       33.90      6.21 o 
   1   3   8      462.14      538.48     13.24 o 
   2   3   8       59.30       78.18      3.74 o 
   3   3   8      707.24      775.12     29.38 o 
   4   3   8      172.28      153.22      9.67 o 
   5   3   8       99.16       85.56      6.05 o 
   6   3   8      962.86      938.87     29.79 o 
   7   3   8      190.37      200.74     12.72 o 
   8   3   8       59.25       54.36      8.11 o 
   9   3   8        0.32       -0.67      2.14 o 
 -10   4   8      185.16      223.60     17.71 o 
  -9   4   8        0.72       -2.64      3.41 o 
  -8   4   8      161.64      148.86     12.58 o 
  -7   4   8        4.58        3.14      3.98 o 
  -6   4   8       26.98       24.44      3.43 o 
  -5   4   8        5.47        4.41      4.74 o 
  -4   4   8       23.69       18.87      2.37 o 
  -3   4   8      382.91      432.16     14.97 o 
  -2   4   8        4.62        4.58      1.61 o 
  -1   4   8       21.49       24.58      2.21 o 
   0   4   8      222.61      189.34      7.08 o 
   1   4   8       50.25       40.49      3.55 o 
   2   4   8        6.69        8.90      1.19 o 
   3   4   8     1630.36     1609.56     26.34 o 
   4   4   8        2.66        2.45      1.41 o 
   5   4   8       79.18       83.40      6.75 o 
   6   4   8        0.49        1.46      1.66 o 
   7   4   8       23.32        8.48      3.41 o 
   8   4   8       43.80       40.26      6.66 o 
   9   4   8        0.88       -6.21      7.16 o 
  -9   5   8       12.52        6.60      3.40 o 
  -8   5   8      227.37      239.56     15.10 o 
  -7   5   8       82.09       90.69      9.42 o 
  -6   5   8        3.55        0.23      2.84 o 
  -5   5   8       37.26       46.29      6.20 o 
  -4   5   8      140.12       27.29     61.17 o 
  -3   5   8       31.84       40.99      4.13 o 
  -2   5   8      146.33      194.54      8.39 o 
  -1   5   8      105.16       94.32      5.04 o 
   0   5   8      477.63      448.86     13.00 o 
   1   5   8       47.12       50.61      9.02 o 
   2   5   8       83.39       89.91      6.81 o 
   3   5   8      262.33      248.25      8.43 o 
   4   5   8      616.54      653.95     17.29 o 
   5   5   8       30.46       27.76      7.23 o 
   6   5   8      124.70      133.49      9.62 o 
   7   5   8        2.51        4.53      3.97 o 
   8   5   8       13.25        9.98      4.85 o 
  -9   6   8        2.91        1.80      4.59 o 
  -8   6   8       17.18        7.58      2.70 o 
  -7   6   8        4.38        8.36      3.56 o 
  -6   6   8      218.97      219.21     21.75 o 
  -5   6   8      467.48      524.33     21.32 o 
  -4   6   8       44.63       34.87      7.97 o 
  -3   6   8       15.86        7.62      8.75 o 
  -2   6   8      553.16      601.17     22.53 o 
  -1   6   8        0.00       -0.80      1.01 o 
   0   6   8      539.39      567.35     12.87 o 
   1   6   8        4.02        2.96      1.48 o 
   2   6   8      101.34       92.85     12.90 o 
   3   6   8       33.15       34.42      4.23 o 
   4   6   8      479.72      502.90     14.52 o 
   5   6   8      192.76      222.40     14.60 o 
   6   6   8        9.17        4.75      2.63 o 
   7   6   8       61.83       73.72     12.56 o 
  -8   7   8        0.79       -3.79      4.78 o 
  -7   7   8       26.82       34.56      9.58 o 
  -6   7   8       48.58       39.82     11.15 o 
  -5   7   8       41.75       35.58      9.27 o 
  -4   7   8       96.72       98.74      8.96 o 
  -3   7   8       22.78       17.36      3.67 o 
  -2   7   8      115.99       99.77      7.88 o 
  -1   7   8       29.05       28.36      3.94 o 
   0   7   8      105.49      105.05      6.25 o 
   1   7   8        0.51       -0.63      0.89 o 
   2   7   8      394.15      362.93     28.40 o 
   3   7   8        3.81       -0.69      1.71 o 
   4   7   8      511.27      501.77     22.03 o 
   5   7   8        6.82        7.86      3.10 o 
   6   7   8      101.21      105.71     11.11 o 
  -6   8   8       54.40       58.77     11.93 o 
  -5   8   8       30.70       23.64      5.77 o 
  -4   8   8        1.35        0.63      4.74 o 
  -3   8   8       40.66       31.94      6.25 o 
  -2   8   8       46.95       44.50      5.68 o 
  -1   8   8       30.38       41.19      8.68 o 
   0   8   8       94.71       86.87      7.11 o 
   1   8   8       56.91       76.05     13.41 o 
   2   8   8       32.41       46.27     10.27 o 
   3   8   8       61.81       75.21     10.45 o 
   4   8   8       36.17       34.24      8.48 o 
   5   8   8       57.10       56.53      7.91 o 
  -4   9   8       14.40       16.00      4.15 o 
  -3   9   8       96.01       92.97     15.38 o 
  -2   9   8       35.96       17.82      7.85 o 
  -1   9   8       72.75       90.46     14.88 o 
   0   9   8       28.73       30.04      8.85 o 
   1   9   8        0.33       -0.92      3.83 o 
   2   9   8       32.94       33.29      8.98 o 
   3   9   8       18.54       20.55      7.34 o 
 -11   1   9        4.98        3.00      3.42 o 
 -10   1   9       19.43       16.54      6.92 o 
  -9   1   9       58.15       47.52     11.64 o 
  -8   1   9      171.19      164.83     12.64 o 
  -7   1   9      112.74      106.35     17.09 o 
  -6   1   9      117.78      135.15      7.07 o 
  -5   1   9      309.54      315.38     14.18 o 
  -4   1   9      529.06      496.12     16.05 o 
  -3   1   9       54.64       53.83      4.32 o 
  -2   1   9     1542.33     1494.87     23.39 o 
  -1   1   9     4714.87     4979.24     57.85 o 
   0   1   9      359.92      438.05      7.13 o 
   1   1   9      300.82      316.29      7.14 o 
   2   1   9     2481.71     2798.04     34.91 o 
   3   1   9      522.31      522.45     13.92 o 
   4   1   9      512.06      495.84     13.58 o 
   5   1   9      177.94      170.48      7.82 o 
   6   1   9      514.09      567.79     27.74 o 
   7   1   9      114.32      115.48     10.52 o 
   8   1   9        3.24        0.26      2.02 o 
   9   1   9       88.56       94.33     11.23 o 
 -11   2   9        9.93       10.09      5.55 o 
 -10   2   9        0.41       -1.27      3.97 o 
  -9   2   9      261.49      255.27     17.39 o 
  -8   2   9        0.63       -0.82      2.54 o 
  -7   2   9      233.01      218.83     15.20 o 
  -6   2   9      861.45      902.46     27.18 o 
  -5   2   9      697.14      652.48     21.17 o 
  -4   2   9        0.02        0.92      1.47 o 
  -3   2   9     1428.25     1372.42     22.90 o 
  -2   2   9        2.56        3.99      1.07 o 
  -1   2   9     1843.48     1746.22     30.54 o 
   0   2   9     2527.79     2360.57     94.50 o 
   1   2   9      189.46      233.83      7.71 o 
   2   2   9      154.50      156.91      5.48 o 
   3   2   9      375.59      420.98     19.83 o 
   4   2   9      285.15      347.47     10.50 o 
   5   2   9       95.08       93.27      6.53 o 
   6   2   9      414.87      401.79     15.11 o 
   7   2   9       26.91       31.82      6.15 o 
   8   2   9        0.44       -4.45      4.45 o 
   9   2   9       16.58       12.91      4.99 o 
 -10   3   9       28.08       39.91      7.37 o 
  -9   3   9      149.74      174.98     14.49 o 
  -8   3   9      106.90      118.27     11.05 o 
  -7   3   9       37.83       32.99      4.59 o 
  -6   3   9        4.56        1.37      1.77 o 
  -5   3   9      130.18      125.66      6.52 o 
  -4   3   9      640.10      633.95     14.54 o 
  -3   3   9       16.76       17.27      1.79 o 
  -2   3   9        3.18        0.99      0.82 o 
  -1   3   9       17.56       20.79      2.09 o 
   0   3   9      349.16      290.69     18.59 o 
   1   3   9     1161.03     1326.45     24.49 o 
   2   3   9     1837.42     1934.45     34.99 o 
   3   3   9      181.79      150.71      5.73 o 
   4   3   9       47.34       72.02      5.46 o 
   5   3   9        6.24        6.36      2.04 o 
   6   3   9       35.64       42.14      4.75 o 
   7   3   9       13.39       10.83      2.37 o 
   8   3   9       67.23       61.87     11.72 o 
   9   3   9       30.37       36.78      7.54 o 
 -10   4   9      373.85      404.60     23.89 o 
  -9   4   9       36.13       43.94      7.47 o 
  -8   4   9       78.47       68.79      7.23 o 
  -7   4   9       71.96       75.56      8.35 o 
  -6   4   9        0.07        1.04      1.50 o 
  -5   4   9      110.30      129.43      9.47 o 
  -4   4   9      123.47      134.75      6.97 o 
  -3   4   9       72.45       70.55      6.35 o 
  -2   4   9      904.89      935.48     54.67 o 
  -1   4   9      441.81      507.12      8.67 o 
   0   4   9      267.72      271.91     19.44 o 
   1   4   9      170.26      163.32      9.21 o 
   2   4   9      102.37      107.96      5.96 o 
   3   4   9      209.26      216.26      9.43 o 
   4   4   9       27.03       33.48      3.37 o 
   5   4   9        0.53        0.48      2.16 o 
   6   4   9       74.49       71.76      8.67 o 
   7   4   9       18.76       10.51      4.48 o 
   8   4   9        0.35       -0.58      2.03 o 
   9   4   9        0.98        0.71      2.00 o 
  -9   5   9       41.27       45.21      8.14 o 
  -8   5   9      154.08      196.05     12.50 o 
  -7   5   9        7.27        6.88      3.45 o 
  -6   5   9      255.65      328.69     13.47 o 
  -5   5   9        8.65       10.03      2.77 o 
  -4   5   9        0.68        2.05      1.46 o 
  -3   5   9      271.77      257.52     14.42 o 
  -2   5   9      640.16      642.32     15.83 o 
  -1   5   9      158.78      202.29      5.93 o 
   0   5   9       48.36       52.72      4.70 o 
   1   5   9      176.11      177.13      8.34 o 
   2   5   9        1.74        7.17      5.98 o 
   3   5   9      122.43      107.89      5.08 o 
   4   5   9      638.84      671.69     16.49 o 
   5   5   9       44.35       43.70      4.39 o 
   6   5   9      155.82      152.25     15.71 o 
   7   5   9        0.78        0.89      2.52 o 
   8   5   9       38.71       41.25      9.89 o 
  -9   6   9       21.82       19.64      5.64 o 
  -8   6   9        9.71       12.59      4.08 o 
  -7   6   9      231.90      238.38     15.94 o 
  -6   6   9       64.98       37.51      9.45 o 
  -5   6   9      246.77      253.49     14.50 o 
  -4   6   9      182.74      157.84     18.01 o 
  -3   6   9       58.76       49.24      5.46 o 
  -2   6   9       30.21       36.38      3.60 o 
  -1   6   9      464.02      478.13     11.73 o 
   0   6   9        7.75        7.37      1.66 o 
   1   6   9      245.79      213.47     20.04 o 
   2   6   9       32.82       33.28      4.43 o 
   3   6   9        8.46        8.12      3.89 o 
   4   6   9      157.65      158.17      7.41 o 
   5   6   9       76.78       84.34      9.08 o 
   6   6   9        0.83       -1.09      4.11 o 
   7   6   9        1.99       -2.07      3.09 o 
  -8   7   9        5.02       11.23      4.34 o 
  -7   7   9       88.25       81.31     14.96 o 
  -6   7   9        0.05        0.79      4.83 o 
  -5   7   9       13.47       14.94      5.98 o 
  -4   7   9      153.40      159.44     18.72 o 
  -3   7   9       84.55      108.20      6.84 o 
  -2   7   9        0.14       -0.11      0.82 o 
  -1   7   9        6.22        6.70      1.66 o 
   0   7   9     1026.24     1099.16     68.24 o 
   1   7   9        1.81       -0.12      5.56 o 
   2   7   9       14.35       17.59      3.68 o 
   3   7   9       39.01       35.31      5.21 o 
   4   7   9       36.01       32.94      5.65 o 
   5   7   9       53.78       60.16      8.02 o 
   6   7   9        0.28       -2.30      3.35 o 
  -6   8   9       39.45       41.10     10.07 o 
  -5   8   9        9.76       12.38      5.67 o 
  -4   8   9      159.24      160.52     12.16 o 
  -3   8   9        0.37       -0.96      1.53 o 
  -2   8   9      273.05      274.97     14.03 o 
  -1   8   9        1.53        0.86      3.68 o 
   0   8   9        7.00       -4.69      4.69 o 
   1   8   9        1.64       -3.48      3.48 o 
   2   8   9       40.14       27.95      8.72 o 
   3   8   9       38.05       30.32      5.05 o 
   4   8   9        5.84        5.50      3.71 o 
   5   8   9        1.48        4.98      6.54 o 
  -4   9   9       83.45       89.09     14.63 o 
  -3   9   9       31.00       44.31     10.73 o 
  -2   9   9       12.00        6.14      5.52 o 
  -1   9   9        3.62        4.02      5.04 o 
   0   9   9        3.06        6.54      5.90 o 
   1   9   9        0.48        1.25      4.97 o 
   2   9   9        8.94       17.33      7.09 o 
 -11   0  10       37.49       40.45     11.20 o 
 -10   0  10       35.96       27.06      8.04 o 
  -9   0  10       39.44       29.83      7.86 o 
  -8   0  10      299.85      274.50     23.53 o 
  -7   0  10      590.57      549.12     31.35 o 
  -6   0  10       22.05       16.29      3.97 o 
  -5   0  10       37.26       48.41      5.53 o 
  -4   0  10     1822.92     1682.56     51.49 o 
  -3   0  10       10.32       11.01      3.22 o 
  -2   0  10       38.26       56.90      4.79 o 
  -1   0  10     1335.96     1657.27     30.68 o 
   0   0  10     1840.18     1919.76     50.40 o 
   1   0  10      435.93      460.51     13.53 o 
   2   0  10        6.16        5.94      1.76 o 
   3   0  10      185.57      187.13     23.38 o 
   4   0  10       13.37       10.59      2.84 o 
   5   0  10     2777.72     2345.52    307.41 o 
   6   0  10     1889.42     1816.63     63.66 o 
   7   0  10      983.64     1002.89     47.46 o 
   8   0  10     1076.65     1042.40     51.78 o 
   9   0  10      160.48      185.25     22.34 o 
 -11   1  10       38.38       56.10      9.31 o 
 -10   1  10       16.66        6.51      5.61 o 
  -9   1  10      202.50      224.00     15.98 o 
  -8   1  10      228.60      233.02     15.26 o 
  -7   1  10       23.16       22.05      4.58 o 
  -6   1  10      457.79      446.74     13.29 o 
  -5   1  10      395.97      437.87     13.89 o 
  -4   1  10      804.70      829.70     20.39 o 
  -3   1  10     1220.06     1260.87     19.15 o 
  -2   1  10     2640.83     2731.78     37.14 o 
  -1   1  10      262.01      249.02      8.66 o 
   0   1  10      173.93      161.09      4.24 o 
   1   1  10      190.90      162.50      5.15 o 
   2   1  10     1621.93     1658.88     30.36 o 
   3   1  10       14.11       18.82      2.14 o 
   4   1  10       33.59       41.75      3.67 o 
   5   1  10       38.04       39.43      3.86 o 
   6   1  10      109.96       80.78      8.31 o 
   7   1  10       78.82       79.22      9.19 o 
   8   1  10       42.01       35.29      6.11 o 
   9   1  10        1.51       -1.82      2.42 o 
 -11   2  10       58.05       58.35      9.39 o 
 -10   2  10        0.00       -1.17      3.39 o 
  -9   2  10      147.06      143.78     12.87 o 
  -8   2  10      225.84      216.63     14.79 o 
  -7   2  10      213.22      201.24     13.24 o 
  -6   2  10       33.09       30.27      3.79 o 
  -5   2  10      330.43      341.37     14.68 o 
  -4   2  10      158.11      205.63     10.16 o 
  -3   2  10      453.02      388.30     10.60 o 
  -2   2  10     2438.61     2702.64     35.10 o 
  -1   2  10        6.62        5.44      1.56 o 
   0   2  10      334.59      279.73      8.03 o 
   1   2  10        0.00        0.01      0.58 o 
   2   2  10      188.66      155.73      5.53 o 
   3   2  10       38.57       53.20      4.07 o 
   4   2  10      263.09      239.22      9.80 o 
   5   2  10      248.00      255.96     14.38 o 
   6   2  10      245.14      253.39     12.84 o 
   7   2  10        2.77        0.65      2.77 o 
   8   2  10      195.95      220.81     16.26 o 
   9   2  10       84.32      106.03     11.75 o 
 -10   3  10        9.50        3.98      6.19 o 
  -9   3  10        1.53       -0.61      4.78 o 
  -8   3  10       19.14       14.30      3.80 o 
  -7   3  10        3.85       -1.33      2.52 o 
  -6   3  10      816.24      910.28     24.43 o 
  -5   3  10       45.70       51.38      4.66 o 
  -4   3  10       81.56       94.98      6.98 o 
  -3   3  10      711.33      858.12     18.08 o 
  -2   3  10      484.99      573.92     14.14 o 
  -1   3  10        2.10        2.06      0.74 o 
   0   3  10      111.68      119.02     12.05 o 
   1   3  10      832.91      891.77     18.04 o 
   2   3  10       35.47       47.44      2.26 o 
   3   3  10        7.80        7.97      1.39 o 
   4   3  10       29.85       20.35      3.03 o 
   5   3  10        0.87        0.44      1.04 o 
   6   3  10      187.92      164.71      9.35 o 
   7   3  10      293.20      279.38     17.29 o 
   8   3  10       20.49        9.98      4.28 o 
   9   3  10        0.14       -3.11      3.11 o 
 -10   4  10        3.27        1.03      3.87 o 
  -9   4  10       24.81       22.30      5.28 o 
  -8   4  10       20.70       21.01      4.04 o 
  -7   4  10      158.17      168.03      9.90 o 
  -6   4  10       18.24       17.15      2.72 o 
  -5   4  10       60.96       70.70      5.58 o 
  -4   4  10      213.77      196.65      9.61 o 
  -3   4  10      123.52      115.66      5.67 o 
  -2   4  10       13.55       15.20      2.23 o 
  -1   4  10      118.82      114.22      3.46 o 
   0   4  10      548.51      498.26     27.71 o 
   1   4  10       64.83       77.84      4.24 o 
   2   4  10       48.93       41.68      3.63 o 
   3   4  10        7.40        3.35      1.10 o 
   4   4  10       81.29       90.27      5.39 o 
   5   4  10       31.67       28.95      7.15 o 
   6   4  10       85.24       99.95      8.17 o 
   7   4  10      174.53      195.52     19.22 o 
   8   4  10        1.47       -1.75      4.56 o 
  -9   5  10       14.55        8.90      2.92 o 
  -8   5  10       32.46       38.36      6.71 o 
  -7   5  10       85.06       85.26      9.20 o 
  -6   5  10      160.71      167.32      9.42 o 
  -5   5  10      762.53      687.56     23.74 o 
  -4   5  10        2.34        3.14      1.45 o 
  -3   5  10       22.30       26.88      3.61 o 
  -2   5  10       44.94       61.36      8.16 o 
  -1   5  10       62.36       64.65      2.38 o 
   0   5  10       28.95       19.74      1.52 o 
   1   5  10        0.99        0.27      0.81 o 
   2   5  10        0.46        1.72      1.74 o 
   3   5  10      106.20       96.18      4.92 o 
   4   5  10      153.73      162.73      9.73 o 
   5   5  10        6.27        8.24      1.76 o 
   6   5  10       23.07       22.93      6.28 o 
   7   5  10        2.13       -0.20      2.84 o 
   8   5  10        3.72        8.45      4.54 o 
  -8   6  10        1.64        7.15      3.23 o 
  -7   6  10        7.16        6.35      4.32 o 
  -6   6  10        0.00        1.32      3.27 o 
  -5   6  10       21.96       44.11     10.20 o 
  -4   6  10        8.35        2.39      1.24 o 
  -3   6  10      106.59       96.42      7.45 o 
  -2   6  10      107.02      102.13      5.41 o 
  -1   6  10       51.99       60.44      3.44 o 
   0   6  10        4.21        6.49      1.70 o 
   1   6  10      744.80      669.34     19.11 o 
   2   6  10       22.32       23.81      4.78 o 
   3   6  10      806.71      790.43     24.74 o 
   4   6  10      120.88      132.79     10.21 o 
   5   6  10      142.07      136.56     11.12 o 
   6   6  10        3.06        7.97      3.28 o 
   7   6  10        0.60       -0.51      3.36 o 
  -7   7  10        7.23       -1.70      4.58 o 
  -6   7  10       45.87       38.83     10.42 o 
  -5   7  10      418.42      370.68     30.43 o 
  -4   7  10       11.17       15.86      7.43 o 
  -3   7  10       65.41       56.05      7.90 o 
  -2   7  10       44.25       51.13      4.08 o 
  -1   7  10        5.68        7.17      2.64 o 
   0   7  10      433.04      493.48     22.08 o 
   1   7  10      196.65      159.69     18.62 o 
   2   7  10       33.49       24.11      4.00 o 
   3   7  10        0.03       -1.37      3.51 o 
   4   7  10       22.72       17.24      4.35 o 
   5   7  10        2.06        0.38      2.55 o 
   6   7  10        4.77        4.15      2.49 o 
  -6   8  10      111.51      109.72     17.80 o 
  -5   8  10      150.54      180.43     19.37 o 
  -4   8  10      116.84      119.02     10.31 o 
  -3   8  10        0.06        0.75      1.96 o 
  -2   8  10      218.13      224.84     25.71 o 
  -1   8  10       56.47       78.62     14.40 o 
   0   8  10       97.48      100.23     15.92 o 
   1   8  10       86.21       80.64     13.90 o 
   2   8  10       26.44       28.10      8.91 o 
   3   8  10        0.61       -1.80      3.48 o 
   4   8  10       21.40       24.63      7.99 o 
  -3   9  10        0.15       -1.31      4.82 o 
  -2   9  10       33.06       31.37     10.02 o 
  -1   9  10        0.63       -4.39      4.39 o 
   0   9  10        8.83       -0.95      4.10 o 
   1   9  10       46.92       55.73     12.74 o 
   2   9  10      102.13      111.70     17.54 o 
 -11   1  11       20.24       36.08      7.61 o 
 -10   1  11        2.62       -1.92      2.92 o 
  -9   1  11      156.24      163.83     13.80 o 
  -8   1  11        8.80        6.84      3.63 o 
  -7   1  11      929.00      942.17     30.27 o 
  -6   1  11     1165.98     1132.48     25.37 o 
  -5   1  11      400.79      380.73     11.41 o 
  -4   1  11       48.76       37.21      4.36 o 
  -3   1  11      770.68      881.49     21.53 o 
  -2   1  11     1940.55     1965.44     26.18 o 
  -1   1  11      254.72      354.87      8.35 o 
   0   1  11      322.44      352.20      6.93 o 
   1   1  11       21.01       16.18      2.06 o 
   2   1  11      328.28      236.38      6.31 o 
   3   1  11      333.71      304.60     10.36 o 
   4   1  11      929.17      968.77     22.54 o 
   5   1  11       40.24       47.96      4.79 o 
   6   1  11        1.39        0.49      2.52 o 
   7   1  11      489.48      450.47     21.84 o 
   8   1  11        2.10        3.54      2.44 o 
   9   1  11       27.32       33.28      6.46 o 
 -11   2  11       48.21       64.92      9.80 o 
 -10   2  11        9.80       11.10      6.91 o 
  -9   2  11      224.87      240.87     16.71 o 
  -8   2  11      329.64      345.58     18.81 o 
  -7   2  11        1.58        3.45      2.13 o 
  -6   2  11       13.46       11.21      2.39 o 
  -5   2  11      133.02      126.45      6.44 o 
  -4   2  11       83.70       82.21      6.42 o 
  -3   2  11     2085.51     1997.82     30.32 o 
  -2   2  11      548.97      597.69     11.99 o 
  -1   2  11        0.24        3.58      0.65 o 
   0   2  11     1189.69     1127.02     21.78 o 
   1   2  11       15.36       12.05      2.85 o 
   2   2  11       50.16       19.65      1.67 o 
   3   2  11      190.46      194.24      7.18 o 
   4   2  11      185.15      194.55      8.86 o 
   5   2  11       20.56       21.90      3.37 o 
   6   2  11       52.73       37.68      8.84 o 
   7   2  11      112.78      105.61     10.56 o 
   8   2  11        0.78        3.83      3.16 o 
   9   2  11      191.54      220.53     17.50 o 
 -10   3  11       20.29       18.82      5.22 o 
  -9   3  11        6.70        7.37      2.56 o 
  -8   3  11       46.47       52.54      7.83 o 
  -7   3  11      315.18      323.24     22.79 o 
  -6   3  11       72.55       65.45     10.22 o 
  -5   3  11      406.66      379.72     13.06 o 
  -4   3  11      130.18      143.20     16.45 o 
  -3   3  11      444.68      454.79     11.49 o 
  -2   3  11       33.09       32.41      3.39 o 
  -1   3  11      164.55      196.94      6.88 o 
   0   3  11      216.58      186.29     15.73 o 
   1   3  11      455.28      437.27     25.34 o 
   2   3  11      119.47      145.12      5.06 o 
   3   3  11      160.42      174.25      8.04 o 
   4   3  11        1.91        2.00      1.21 o 
   5   3  11      881.10      890.35     57.44 o 
   6   3  11       38.53       45.64      5.74 o 
   7   3  11       68.55       60.33      8.18 o 
   8   3  11       38.01       25.53      5.63 o 
 -10   4  11        3.48       -1.89      4.31 o 
  -9   4  11       39.82       45.66      7.48 o 
  -8   4  11       30.73       34.63      5.09 o 
  -7   4  11      118.34      125.76      8.50 o 
  -6   4  11     1452.18     1466.61     34.12 o 
  -5   4  11      404.83      419.06     13.59 o 
  -4   4  11      102.35       80.98      5.15 o 
  -3   4  11        4.06        2.97      1.53 o 
  -2   4  11       72.76       77.01      4.74 o 
  -1   4  11      567.58      597.32     31.53 o 
   0   4  11     1253.76     1311.54     49.36 o 
   1   4  11      229.80      231.18     19.18 o 
   2   4  11      351.54      394.43     13.03 o 
   3   4  11       46.65       36.61      2.66 o 
   4   4  11       14.54       12.60      2.09 o 
   5   4  11       77.79       76.18      6.46 o 
   6   4  11      125.75      125.89     14.10 o 
   7   4  11       10.20       13.95      5.75 o 
   8   4  11       30.49       23.46      7.57 o 
  -9   5  11        5.28        9.05      2.82 o 
  -8   5  11        1.29        5.79      3.68 o 
  -7   5  11        3.18        2.06      3.32 o 
  -6   5  11       50.57       55.93      5.42 o 
  -5   5  11        4.45        0.59      1.71 o 
  -4   5  11      380.87      408.44     33.30 o 
  -3   5  11      341.51      342.00     10.40 o 
  -2   5  11       49.29       58.80      3.25 o 
  -1   5  11       15.94       20.09      6.09 o 
   0   5  11      581.48      500.12     30.51 o 
   1   5  11        1.13        0.59      0.77 o 
   2   5  11      197.25      204.18      9.41 o 
   3   5  11       94.90      100.39      7.66 o 
   4   5  11      148.70      167.68      7.02 o 
   5   5  11       74.46       69.79      7.61 o 
   6   5  11        1.26       -0.84      2.44 o 
   7   5  11       17.22       18.04      6.12 o 
  -8   6  11       84.84       68.83      8.78 o 
  -7   6  11       29.12       31.34      6.70 o 
  -6   6  11       39.51       37.00      9.36 o 
  -5   6  11      349.82      321.02     27.29 o 
  -4   6  11      170.94       66.63     47.88 o 
  -3   6  11      384.13      408.72     28.17 o 
  -2   6  11       10.51        9.41      1.26 o 
  -1   6  11      218.96      216.62      9.90 o 
   0   6  11       17.15       19.30      1.64 o 
   1   6  11      227.11      241.39      9.71 o 
   2   6  11       84.60       80.20      6.26 o 
   3   6  11      604.15      583.73     20.39 o 
   4   6  11       12.74       12.67      3.59 o 
   5   6  11        0.01       -0.75      2.06 o 
   6   6  11        5.41       -0.10      2.98 o 
   7   6  11       11.71        5.72      3.10 o 
  -7   7  11        8.65        2.21      3.33 o 
  -6   7  11        2.28        4.64      4.48 o 
  -5   7  11       15.98       13.97      6.27 o 
  -4   7  11       82.87       84.84     13.82 o 
  -3   7  11      224.49      220.10     12.40 o 
  -2   7  11       95.65       83.51      6.42 o 
  -1   7  11       19.29       21.60      2.55 o 
   0   7  11        8.25       12.86      4.99 o 
   1   7  11       27.61       25.67      8.41 o 
   2   7  11       38.21       43.61      4.91 o 
   3   7  11        5.45       10.48      3.17 o 
   4   7  11      240.16      233.04     14.02 o 
   5   7  11       93.76       78.15     14.86 o 
  -6   8  11        1.26       12.07      7.93 o 
  -5   8  11       26.78       27.40      5.24 o 
  -4   8  11        0.00        1.05      1.94 o 
  -3   8  11        5.16       10.10      6.75 o 
  -2   8  11      164.22      179.64     21.17 o 
  -1   8  11       40.50       47.25     10.62 o 
   0   8  11       46.34       53.45     11.73 o 
   1   8  11       60.85       67.93     13.34 o 
   2   8  11       11.69        8.87      5.84 o 
   3   8  11      117.68      149.12     20.28 o 
   4   8  11       25.62       25.77      8.91 o 
  -3   9  11       75.51       87.95     16.15 o 
  -2   9  11        5.98        3.15      4.78 o 
  -1   9  11        3.16        7.00      5.26 o 
   0   9  11        7.71       14.01      6.58 o 
   1   9  11        0.00       -6.02      6.02 o 
 -11   0  12        2.44        5.81      2.87 o 
 -10   0  12       14.27       21.19      8.05 o 
  -9   0  12       18.52       10.63      5.57 o 
  -8   0  12      116.81      161.75     18.22 o 
  -7   0  12      974.58      948.33     43.13 o 
  -6   0  12       80.57       82.73     12.28 o 
  -5   0  12        7.86       17.27      2.90 o 
  -4   0  12     4160.28     4499.80    105.62 o 
  -3   0  12      270.41      192.80    118.27 o 
  -2   0  12     2352.29     2426.43    131.84 o 
  -1   0  12        4.01        4.55      1.52 o 
   0   0  12        4.84        0.60      1.62 o 
   1   0  12      132.37      115.81      6.87 o 
   2   0  12        0.72       -0.32      2.79 o 
   3   0  12      205.97      238.97      9.75 o 
   4   0  12      403.99      442.88     18.18 o 
   5   0  12     1017.64      966.72     87.34 o 
   6   0  12      736.79      798.01     39.97 o 
   7   0  12        3.18        8.40      5.09 o 
   8   0  12      278.13      326.94     28.33 o 
   9   0  12      126.20      153.79     20.93 o 
 -11   1  12       11.09        7.03      4.01 o 
 -10   1  12        9.99        2.96      3.16 o 
  -9   1  12      293.76      290.89     18.45 o 
  -8   1  12      198.47      196.63     20.21 o 
  -7   1  12       15.98       24.84      5.48 o 
  -6   1  12      163.48      149.28      7.59 o 
  -5   1  12        0.02        3.78      1.61 o 
  -4   1  12      895.33      998.41     21.45 o 
  -3   1  12      254.79      214.59      7.04 o 
  -2   1  12      571.25      548.91     12.30 o 
  -1   1  12      282.27      259.74      7.29 o 
   0   1  12      206.43      236.56      5.79 o 
   1   1  12      344.58      314.07      7.97 o 
   2   1  12       41.21       51.79      3.38 o 
   3   1  12      102.09       90.26      4.95 o 
   4   1  12        0.93        0.40      0.99 o 
   5   1  12        8.11        3.09      1.90 o 
   6   1  12       37.13       31.28      5.24 o 
   7   1  12      161.53      148.47     15.48 o 
   8   1  12       80.28       69.13      9.07 o 
   9   1  12       25.09       21.27      5.21 o 
 -10   2  12       55.86       57.23      8.55 o 
  -9   2  12        5.40        4.94      2.85 o 
  -8   2  12       63.91       75.41      8.89 o 
  -7   2  12      313.07      312.43     13.99 o 
  -6   2  12       60.84       42.47      5.81 o 
  -5   2  12       90.20       86.68      5.36 o 
  -4   2  12        9.50        3.48      4.04 o 
  -3   2  12       84.17       66.37      4.23 o 
  -2   2  12      336.82      366.75      9.01 o 
  -1   2  12      647.89      748.87     16.32 o 
   0   2  12      308.71      274.88      9.12 o 
   1   2  12        0.00        3.93      0.81 o 
   2   2  12        2.59        3.08      1.00 o 
   3   2  12        2.45        4.55      1.32 o 
   4   2  12        0.15       -1.78      1.78 o 
   5   2  12       60.61       55.89      6.18 o 
   6   2  12       37.28       35.07      6.24 o 
   7   2  12        6.18        3.66      2.44 o 
   8   2  12        5.40        2.33      2.92 o 
   9   2  12      321.89      360.25     22.21 o 
 -10   3  12        0.00        4.24      2.87 o 
  -9   3  12       19.71       12.30      3.49 o 
  -8   3  12       86.84      105.72      8.71 o 
  -7   3  12       44.22       42.89      7.50 o 
  -6   3  12       59.78       69.33      6.89 o 
  -5   3  12      852.53      769.59     19.30 o 
  -4   3  12      577.89      618.47     15.32 o 
  -3   3  12        8.07        4.06      2.01 o 
  -2   3  12      819.36      805.31     27.26 o 
  -1   3  12      126.00      132.99      5.60 o 
   0   3  12       61.91       48.58      8.33 o 
   1   3  12      224.26      238.79     18.46 o 
   2   3  12      179.25      170.73      6.65 o 
   3   3  12       34.37       28.59      2.70 o 
   4   3  12       28.75       22.33      2.89 o 
   5   3  12      504.49      451.00     16.76 o 
   6   3  12       10.60       16.38      3.66 o 
   7   3  12      289.57      267.15     22.98 o 
   8   3  12        6.03        3.79      4.21 o 
 -10   4  12        0.04       -0.15      2.33 o 
  -9   4  12       94.27      122.53     12.20 o 
  -8   4  12        4.96        7.29      3.53 o 
  -7   4  12        0.10        3.06      3.51 o 
  -6   4  12      200.86      194.21     10.09 o 
  -5   4  12      822.54      844.84     20.79 o 
  -4   4  12       53.38       74.62      6.36 o 
  -3   4  12      232.36      242.07     17.81 o 
  -2   4  12      743.58      828.28     20.62 o 
  -1   4  12        8.11       14.73      3.17 o 
   0   4  12      100.84      124.15     10.07 o 
   1   4  12      180.22      182.41     17.34 o 
   2   4  12        8.63       11.95      2.03 o 
   3   4  12      166.79      180.89      4.52 o 
   4   4  12      143.47      123.26      6.21 o 
   5   4  12        2.50        3.11      1.20 o 
   6   4  12        8.59        2.94      2.07 o 
   7   4  12       42.01       34.21      7.95 o 
   8   4  12       15.04       31.19      8.31 o 
  -9   5  12        2.87        0.79      4.06 o 
  -8   5  12      130.98      137.78     12.37 o 
  -7   5  12        2.51        4.53      2.71 o 
  -6   5  12      101.11      102.52      6.23 o 
  -5   5  12      217.17      220.24     10.71 o 
  -4   5  12      897.73      909.85     52.47 o 
  -3   5  12        9.16        6.77      1.42 o 
  -2   5  12       91.60       92.55      6.78 o 
  -1   5  12        1.07        0.30      3.71 o 
   0   5  12        1.95       13.65      6.13 o 
   1   5  12      927.33      924.72     44.05 o 
   2   5  12       40.47       35.77      3.67 o 
   3   5  12       86.24       95.44      8.18 o 
   4   5  12       23.43       24.69      2.67 o 
   5   5  12       15.98       26.25      5.01 o 
   6   5  12       31.05       26.03      4.95 o 
   7   5  12        7.53        3.77      2.03 o 
  -8   6  12        5.46        6.46      3.20 o 
  -7   6  12       46.68       30.02      5.75 o 
  -6   6  12      183.34      175.33     20.80 o 
  -5   6  12       75.46       64.76     13.49 o 
  -4   6  12       60.97       66.43      6.45 o 
  -3   6  12       88.21       94.16      5.22 o 
  -2   6  12        9.59       11.25      1.19 o 
  -1   6  12      169.43      157.65     18.36 o 
   0   6  12      203.04      166.86     18.70 o 
   1   6  12      192.08      158.86      6.02 o 
   2   6  12      274.29      279.85     11.29 o 
   3   6  12       31.34       28.10      4.20 o 
   4   6  12       32.85       37.70      5.25 o 
   5   6  12       23.57       30.51      5.21 o 
   6   6  12       54.56       60.50      8.14 o 
  -7   7  12       36.53       44.73     11.21 o 
  -6   7  12        1.10        4.26      5.71 o 
  -5   7  12      115.35      142.75     19.13 o 
  -4   7  12      142.04      106.13     16.31 o 
  -3   7  12      104.46      100.43     11.32 o 
  -2   7  12       77.61       87.07      8.02 o 
  -1   7  12       36.63       39.96     10.32 o 
   0   7  12        0.32        5.84      4.57 o 
   1   7  12       21.92       30.51      8.48 o 
   2   7  12        0.47       -2.47      3.59 o 
   3   7  12        3.92        7.11      5.32 o 
   4   7  12       82.14       89.13     16.12 o 
   5   7  12        0.07        1.15      3.15 o 
  -5   8  12       26.16       17.49      7.24 o 
  -4   8  12       68.07       73.85     13.91 o 
  -3   8  12       42.33       47.34     11.96 o 
  -2   8  12       85.45       76.20     14.36 o 
  -1   8  12        7.54       -2.78      5.76 o 
   0   8  12       16.15        2.70      4.86 o 
   1   8  12        0.15        0.55      3.93 o 
   2   8  12       20.80       21.10      7.60 o 
   3   8  12       43.36       39.69     10.98 o 
  -2   9  12        0.76       -0.82      4.22 o 
  -1   9  12       31.96       12.58      3.96 o 
   0   9  12        7.88        6.21      6.74 o 
 -10   1  13        0.03        5.57      4.06 o 
  -9   1  13       53.01       61.63      8.33 o 
  -8   1  13      390.00      368.91     19.80 o 
  -7   1  13       76.20       69.92      8.08 o 
  -6   1  13      310.08      287.18     10.67 o 
  -5   1  13      126.39      134.79      6.73 o 
  -4   1  13      112.08      117.34      5.93 o 
  -3   1  13      214.19      200.86      8.40 o 
  -2   1  13        1.86       -1.16      1.16 o 
  -1   1  13       91.99      111.30      5.44 o 
   0   1  13      286.74      256.21      7.53 o 
   1   1  13      814.09      784.24     14.06 o 
   2   1  13     1326.29     1538.18     22.98 o 
   3   1  13        8.92        2.65      1.01 o 
   4   1  13       42.25       37.82      4.23 o 
   5   1  13       16.29       14.68      2.75 o 
   6   1  13        6.37        4.72      2.71 o 
   7   1  13      132.72      133.94     11.87 o 
   8   1  13       60.46       84.05     10.13 o 
 -10   2  13       79.12       66.36     13.25 o 
  -9   2  13       20.32       21.70      4.85 o 
  -8   2  13        2.69        2.70      2.70 o 
  -7   2  13      379.10      388.88     15.78 o 
  -6   2  13      367.40      364.76     16.83 o 
  -5   2  13       51.60       44.49      4.69 o 
  -4   2  13      549.53      555.16     15.63 o 
  -3   2  13     1160.31     1234.63     21.90 o 
  -2   2  13      534.42      587.19     11.93 o 
  -1   2  13      337.03      315.13      7.92 o 
   0   2  13       21.38       23.20      2.06 o 
   1   2  13      931.15      896.86     14.43 o 
   2   2  13      138.48      136.05      5.32 o 
   3   2  13        2.98        2.86      0.94 o 
   4   2  13       32.92       24.07      3.20 o 
   5   2  13       97.50       78.68     11.01 o 
   6   2  13       92.28       77.15     11.47 o 
   7   2  13        4.40        4.36      2.52 o 
   8   2  13       88.59       94.38     13.07 o 
 -10   3  13       51.80       40.38     12.34 o 
  -9   3  13        0.68        0.44      2.69 o 
  -8   3  13      111.19       99.07      8.58 o 
  -7   3  13       43.31       38.28      6.10 o 
  -6   3  13      798.07      743.35     27.42 o 
  -5   3  13       89.20       84.51      6.06 o 
  -4   3  13      391.03      382.20     22.15 o 
  -3   3  13       84.80      104.49      4.70 o 
  -2   3  13      183.09      188.07      7.81 o 
  -1   3  13      176.08      173.83      6.26 o 
   0   3  13       41.75       50.86      6.09 o 
   1   3  13      472.41      470.53     31.35 o 
   2   3  13       54.93       38.74      2.01 o 
   3   3  13       35.48       32.13      2.34 o 
   4   3  13      398.78      410.92     14.97 o 
   5   3  13      266.60      289.88     11.63 o 
   6   3  13      226.54      205.23     18.26 o 
   7   3  13        5.90       17.41      6.64 o 
   8   3  13        0.25       -4.95      4.95 o 
  -9   4  13       10.72        5.71      8.21 o 
  -8   4  13       19.21       16.32      4.64 o 
  -7   4  13      326.67      321.08     24.28 o 
  -6   4  13      368.03      413.89     15.27 o 
  -5   4  13     1227.31     1209.67     34.21 o 
  -4   4  13      261.92      262.22     11.71 o 
  -3   4  13      410.39      499.02     17.06 o 
  -2   4  13      585.09      618.45     31.40 o 
  -1   4  13      474.20      500.87     30.02 o 
   0   4  13        2.30        0.39      3.16 o 
   1   4  13      183.45      194.63     18.32 o 
   2   4  13        1.62        0.52      1.19 o 
   3   4  13        0.62        1.78      1.21 o 
   4   4  13       25.55       17.49      2.41 o 
   5   4  13      394.79      393.80     20.89 o 
   6   4  13       79.68      104.47     10.09 o 
   7   4  13      102.37      129.46     15.65 o 
  -9   5  13       95.49       98.66      9.29 o 
  -8   5  13        0.75        1.55      2.64 o 
  -7   5  13        6.57        2.54      6.08 o 
  -6   5  13      156.70      133.08     10.94 o 
  -5   5  13       97.38       99.13      6.59 o 
  -4   5  13      171.19       70.05     46.26 o 
  -3   5  13       20.35       23.14      3.52 o 
  -2   5  13      282.54      293.69     25.27 o 
  -1   5  13      210.38      215.59     20.79 o 
   0   5  13        5.10        1.55      3.64 o 
   1   5  13       14.90        7.32      4.06 o 
   2   5  13       16.16       10.29      2.82 o 
   3   5  13       98.78      121.23      7.96 o 
   4   5  13        1.20        2.65      2.01 o 
   5   5  13       18.88       20.67      4.55 o 
   6   5  13        4.01        7.60      3.36 o 
   7   5  13       87.74       81.41     29.31 o 
  -8   6  13       38.05       31.40      6.06 o 
  -7   6  13       89.30       93.66      9.56 o 
  -6   6  13       10.95       15.66      8.24 o 
  -5   6  13        0.64        0.08      2.63 o 
  -4   6  13       54.13       44.19      4.00 o 
  -3   6  13      111.78      112.15      7.85 o 
  -2   6  13        0.23        1.81      0.57 o 
  -1   6  13      816.80      858.86     45.01 o 
   0   6  13       27.16       19.13      7.19 o 
   1   6  13      358.98      364.11     28.56 o 
   2   6  13       61.39       49.72     11.54 o 
   3   6  13      240.17      231.36     11.36 o 
   4   6  13       17.79       16.66      3.42 o 
   5   6  13       13.40       10.41      4.30 o 
   6   6  13       35.64       41.58     11.20 o 
  -7   7  13        5.44        4.78      4.39 o 
  -6   7  13       63.02       59.00     13.67 o 
  -5   7  13       90.88      108.66     17.19 o 
  -4   7  13      136.17      114.53     16.98 o 
  -3   7  13       56.82       49.00     14.60 o 
  -2   7  13       22.69       21.62      8.25 o 
  -1   7  13       23.19       15.65      6.93 o 
   0   7  13        0.26        1.78      3.60 o 
   1   7  13      116.58      134.27     18.22 o 
   2   7  13       10.70       15.11      7.25 o 
   3   7  13      148.65      184.83     22.65 o 
   4   7  13        1.00        7.89      5.96 o 
   5   7  13       43.30       48.25     11.65 o 
  -5   8  13       36.87       41.39     11.91 o 
  -4   8  13      232.03      234.11     25.66 o 
  -3   8  13        9.97       17.84      7.05 o 
  -2   8  13        8.70       15.28      8.26 o 
  -1   8  13       24.84       24.62      7.88 o 
   0   8  13        0.47        0.70      3.39 o 
   1   8  13        9.39       10.96      6.66 o 
   2   8  13       96.66       85.86     15.61 o 
   3   8  13       25.38       23.67      8.39 o 
 -10   0  14        3.61        5.00      3.45 o 
  -9   0  14      116.58      116.40     16.29 o 
  -8   0  14        4.86        2.55      3.17 o 
  -7   0  14      460.37      458.70     29.16 o 
  -6   0  14       87.59       93.77     11.86 o 
  -5   0  14        2.17        2.81      1.27 o 
  -4   0  14      410.70      436.53     17.30 o 
  -3   0  14      102.40      106.04     10.67 o 
  -2   0  14     1039.85      521.79    334.74 o 
  -1   0  14        4.06        0.38      1.40 o 
   0   0  14      171.75      155.25      6.80 o 
   1   0  14       39.68       41.61      4.34 o 
   2   0  14       92.96      108.48     12.85 o 
   3   0  14        1.73        5.65      2.27 o 
   4   0  14       46.17       65.28     13.06 o 
   5   0  14      158.41      145.54     15.17 o 
   6   0  14       17.61       15.36      5.23 o 
   7   0  14       13.77       16.80      6.68 o 
   8   0  14        8.04       10.53      5.41 o 
 -10   1  14      130.30      148.30     13.87 o 
  -9   1  14       44.29       48.05      8.03 o 
  -8   1  14      140.61      145.68     12.32 o 
  -7   1  14        0.99        0.04      4.97 o 
  -6   1  14        0.26        1.41      2.21 o 
  -5   1  14        4.23        3.25      1.38 o 
  -4   1  14       86.95       87.34      5.25 o 
  -3   1  14      290.31      326.58     11.61 o 
  -2   1  14       99.40       98.48      6.25 o 
  -1   1  14     1310.86     1219.10     23.92 o 
   0   1  14        2.48        0.65      1.21 o 
   1   1  14        3.47        4.85      1.82 o 
   2   1  14       99.93      106.51      6.54 o 
   3   1  14       28.35       42.38      3.51 o 
   4   1  14       11.95       10.02      1.83 o 
   5   1  14        4.29        5.75      3.14 o 
   6   1  14      165.66      170.46     14.61 o 
   7   1  14       98.98       95.71     10.27 o 
   8   1  14       51.12       46.50      7.46 o 
 -10   2  14        1.66        0.35      3.07 o 
  -9   2  14        8.83       21.23      5.80 o 
  -8   2  14      127.00      127.69     11.49 o 
  -7   2  14     1526.04     1497.99     33.66 o 
  -6   2  14      360.31      395.86     15.70 o 
  -5   2  14      501.15      500.27     15.43 o 
  -4   2  14       77.60       95.02      6.18 o 
  -3   2  14        3.57        2.44      0.88 o 
  -2   2  14       12.01       15.73      1.50 o 
  -1   2  14        3.00        5.35      0.74 o 
   0   2  14      766.99      787.59     19.20 o 
   1   2  14      643.53      635.57     13.44 o 
   2   2  14       45.37       35.03      3.05 o 
   3   2  14      252.50      217.63      6.85 o 
   4   2  14       16.72        8.20      2.43 o 
   5   2  14       31.78       13.79      4.25 o 
   6   2  14        1.24       -0.48      3.27 o 
   7   2  14        0.84       -3.51      3.86 o 
   8   2  14       11.84       14.08      4.46 o 
 -10   3  14       29.54       27.02      5.56 o 
  -9   3  14        6.22        7.25      4.82 o 
  -8   3  14        0.21        2.21      2.62 o 
  -7   3  14      248.77      252.25     17.68 o 
  -6   3  14       37.14       26.57      3.69 o 
  -5   3  14       43.75       34.10      4.41 o 
  -4   3  14       56.10       59.83      5.46 o 
  -3   3  14      376.36      336.41      9.46 o 
  -2   3  14      159.79      185.06      8.88 o 
  -1   3  14      958.18      957.98     26.07 o 
   0   3  14        0.05       -2.79      2.79 o 
   1   3  14        5.30        2.52      2.31 o 
   2   3  14      335.89      280.95      6.52 o 
   3   3  14       12.87       20.61      2.32 o 
   4   3  14        9.20        8.06      2.57 o 
   5   3  14      425.34      424.51     14.30 o 
   6   3  14      532.66      548.12     38.12 o 
   7   3  14        3.89        5.08      3.79 o 
   8   3  14      180.15      185.11     20.36 o 
  -9   4  14      107.42      121.36     12.58 o 
  -8   4  14       51.91       54.09      7.87 o 
  -7   4  14      295.70      264.25     15.89 o 
  -6   4  14      171.35      201.34     10.20 o 
  -5   4  14       33.04       49.89      4.62 o 
  -4   4  14      220.07      236.64     14.26 o 
  -3   4  14       57.73       44.60      4.82 o 
  -2   4  14       27.30       28.33      3.19 o 
  -1   4  14        9.89        8.72      5.45 o 
   0   4  14        8.68        8.02      4.64 o 
   1   4  14       35.05       34.26      7.87 o 
   2   4  14       24.91       28.46      7.14 o 
   3   4  14      431.42      420.08     17.72 o 
   4   4  14      117.19      111.44      4.54 o 
   5   4  14      167.80      157.16     11.48 o 
   6   4  14        8.41        2.84      4.59 o 
   7   4  14        0.29        7.24      3.66 o 
  -9   5  14        1.22        3.67      2.47 o 
  -8   5  14       27.30       29.87      5.74 o 
  -7   5  14       13.96       16.74      7.36 o 
  -6   5  14      140.71      150.90     13.78 o 
  -5   5  14      105.77      113.26      7.00 o 
  -4   5  14      156.74       65.00     92.25 o 
  -3   5  14       72.23       62.66      5.62 o 
  -2   5  14        2.32        4.62      4.57 o 
  -1   5  14      187.30      194.23     19.81 o 
   0   5  14       10.12        7.54      4.61 o 
   1   5  14      198.80      194.47     19.80 o 
   2   5  14      236.99      187.53     19.74 o 
   3   5  14       20.04        7.23      1.88 o 
   4   5  14      177.82      187.00     11.29 o 
   5   5  14       67.11       72.02      7.72 o 
   6   5  14        3.67       12.89      3.94 o 
  -8   6  14        0.09        0.27      8.78 o 
  -7   6  14        2.44        0.31      1.76 o 
  -6   6  14        1.84        2.43      4.24 o 
  -5   6  14      134.04      129.67     17.74 o 
  -4   6  14        5.26        0.16      2.61 o 
  -3   6  14       14.07       29.11      3.89 o 
  -2   6  14       40.46       43.09      9.67 o 
  -1   6  14        4.41        4.52      2.98 o 
   0   6  14      228.29      223.37     22.55 o 
   1   6  14        6.06        3.44      4.49 o 
   2   6  14       23.99       22.36      6.82 o 
   3   6  14       30.44       23.65      8.47 o 
   4   6  14       21.40       38.22     10.30 o 
   5   6  14       22.53       30.18      9.49 o 
   6   6  14      110.68      129.69     20.12 o 
  -6   7  14        9.61       12.60      6.65 o 
  -5   7  14       49.15       63.58     13.03 o 
  -4   7  14        1.56        1.38      4.39 o 
  -3   7  14       66.47       69.47     12.79 o 
  -2   7  14      243.04      273.40     26.25 o 
  -1   7  14        2.12       -0.99      4.34 o 
   0   7  14        3.40       10.18      7.28 o 
   1   7  14        2.79       12.69      6.90 o 
   2   7  14       75.14      103.80     16.19 o 
   3   7  14       66.40       45.07     11.11 o 
   4   7  14       40.43       28.30      9.44 o 
  -5   8  14        4.56       -2.02      5.64 o 
  -4   8  14       32.52       40.78     11.27 o 
  -3   8  14       12.58       29.25      9.53 o 
  -2   8  14        0.20       -4.52      4.86 o 
  -1   8  14        7.08       10.46      5.30 o 
   0   8  14        2.41        2.57      3.99 o 
   1   8  14        6.70        9.25      6.31 o 
   2   8  14      123.18      147.17     20.77 o 
 -10   1  15       12.03       11.71      8.68 o 
  -9   1  15        3.47        0.58      6.92 o 
  -8   1  15       10.08        4.87      2.56 o 
  -7   1  15        2.95        7.31      2.35 o 
  -6   1  15      115.95      104.97      9.09 o 
  -5   1  15      270.08      284.20     11.68 o 
  -4   1  15       10.63       13.68      2.05 o 
  -3   1  15        2.64       -0.79      0.91 o 
  -2   1  15       51.82       54.98      3.85 o 
  -1   1  15      443.09      424.33     11.92 o 
   0   1  15       15.15       13.24      1.83 o 
   1   1  15      227.71      279.88      8.28 o 
   2   1  15       14.41       16.53      2.11 o 
   3   1  15       11.51       11.78      1.75 o 
   4   1  15      477.68      406.02     16.13 o 
   5   1  15       11.54       19.15      3.40 o 
   6   1  15       25.80       19.51      5.94 o 
   7   1  15        9.78        8.23      3.08 o 
   8   1  15       13.53       19.35      5.45 o 
 -10   2  15       31.99       22.30      5.42 o 
  -9   2  15      167.31      184.75     14.73 o 
  -8   2  15       46.62       50.42      7.39 o 
  -7   2  15        2.18        1.24      2.26 o 
  -6   2  15      107.05       98.04      7.27 o 
  -5   2  15        8.28        2.65      2.44 o 
  -4   2  15      118.80      114.78      9.16 o 
  -3   2  15      513.12      543.02     12.34 o 
  -2   2  15       20.28       19.51      1.73 o 
  -1   2  15        1.34        1.81      0.71 o 
   0   2  15       28.03       34.02      2.31 o 
   1   2  15       15.90       16.33      1.85 o 
   2   2  15        4.72       10.44      1.62 o 
   3   2  15        0.30        0.35      1.18 o 
   4   2  15       47.78       51.07      5.51 o 
   5   2  15       28.31       22.04      3.41 o 
   6   2  15        8.82        1.45      3.16 o 
   7   2  15       54.49       47.40      9.43 o 
   8   2  15       63.01       72.46     12.49 o 
 -10   3  15       14.33        7.13      2.45 o 
  -9   3  15       14.79        7.98      4.72 o 
  -8   3  15      260.98      280.18     17.55 o 
  -7   3  15      328.86      324.11     17.31 o 
  -6   3  15      437.92      440.29     17.40 o 
  -5   3  15       31.84       14.28      2.43 o 
  -4   3  15      369.65      373.33     14.13 o 
  -3   3  15     1610.45     1504.43     35.12 o 
  -2   3  15      182.51      159.33      8.46 o 
  -1   3  15      922.87      986.20     19.30 o 
   0   3  15      734.47      872.99     64.68 o 
   1   3  15      149.11      153.56     11.27 o 
   2   3  15       15.40       13.51      1.87 o 
   3   3  15       56.13       54.04      3.76 o 
   4   3  15      150.16      166.44     11.71 o 
   5   3  15      108.98      118.65     10.03 o 
   6   3  15       32.80       31.77      5.48 o 
   7   3  15        0.24       -0.03      4.32 o 
  -9   4  15        0.02        3.64      2.48 o 
  -8   4  15      250.96      284.44     17.85 o 
  -7   4  15      228.41      240.96     15.07 o 
  -6   4  15      224.70      243.55     11.29 o 
  -5   4  15       36.23       41.63      4.15 o 
  -4   4  15      477.36      451.84     14.00 o 
  -3   4  15        0.11        1.96      3.33 o 
  -2   4  15      306.04      328.02     11.28 o 
  -1   4  15        4.28        2.62      2.94 o 
   0   4  15        5.99       -0.36      2.51 o 
   1   4  15      105.92      103.83     13.84 o 
   2   4  15      141.46      146.99     17.28 o 
   3   4  15        1.07        0.65      1.09 o 
   4   4  15      406.62      448.37     11.90 o 
   5   4  15       21.44       19.57      4.19 o 
   6   4  15       95.34      104.39     10.19 o 
   7   4  15      281.66      267.41     54.95 o 
  -8   5  15      124.85      154.31     12.99 o 
  -7   5  15        5.84        2.47      2.17 o 
  -6   5  15       79.39       52.70      6.25 o 
  -5   5  15        9.48       12.10      3.30 o 
  -4   5  15      970.11      221.64    483.80 o 
  -3   5  15      219.12      272.94     19.53 o 
  -2   5  15        0.69        4.10      4.34 o 
  -1   5  15      110.20      106.82     15.03 o 
   0   5  15      169.45      130.96     16.61 o 
   1   5  15       34.47       33.47      9.06 o 
   2   5  15      150.82      138.99     17.46 o 
   3   5  15        3.41        4.74      1.56 o 
   4   5  15       37.05       32.72      4.72 o 
   5   5  15        2.75        2.11      1.56 o 
   6   5  15       23.79       33.96      9.00 o 
  -7   6  15       30.96       49.44     11.17 o 
  -6   6  15       17.58       19.73      6.75 o 
  -5   6  15       20.81        9.91      5.82 o 
  -4   6  15       68.12       77.99     14.10 o 
  -3   6  15      123.94      115.02     17.13 o 
  -2   6  15      321.68      286.36     26.01 o 
  -1   6  15      258.74      259.75     25.13 o 
   0   6  15       89.66       87.80     14.20 o 
   1   6  15        3.28        2.60      3.46 o 
   2   6  15       60.10       48.93     10.96 o 
   3   6  15       48.25       62.34     13.47 o 
   4   6  15        0.79       -6.68      6.92 o 
   5   6  15        7.41        5.82      5.56 o 
  -6   7  15       10.88       10.83      7.01 o 
  -5   7  15        1.06       11.87      7.43 o 
  -4   7  15        8.08       13.82      7.88 o 
  -3   7  15      154.27      151.19     20.06 o 
  -2   7  15       13.33       21.91      8.19 o 
  -1   7  15      133.10      102.96     16.28 o 
   0   7  15       15.62       18.53      7.36 o 
   1   7  15       67.01       63.25     13.13 o 
   2   7  15      202.26      212.86     23.80 o 
   3   7  15       52.98       50.27     12.04 o 
   4   7  15       12.77        3.32      3.50 o 
  -4   8  15       58.80       82.32     15.14 o 
  -3   8  15        0.39       15.13      9.01 o 
  -2   8  15        9.81        4.24      3.37 o 
  -1   8  15        9.23       14.59      6.41 o 
   0   8  15       25.19       17.42      6.65 o 
   1   8  15        0.62       -2.33      3.67 o 
   2   8  15       39.08       34.10     11.20 o 
 -10   0  16        0.31        2.31      4.02 o 
  -9   0  16       34.24       23.24      6.98 o 
  -8   0  16       71.04       68.08     11.86 o 
  -7   0  16     1542.70     1651.67     60.91 o 
  -6   0  16      253.73      259.64     14.78 o 
  -5   0  16       37.50       28.30      4.78 o 
  -4   0  16       23.70       23.43      7.04 o 
  -3   0  16       72.34       82.78      7.26 o 
  -2   0  16       60.95       40.16      6.64 o 
  -1   0  16      339.29      300.83     18.33 o 
   0   0  16     1908.76     1880.03     37.72 o 
   1   0  16      550.06      561.17     18.14 o 
   2   0  16      281.29      260.74     12.33 o 
   3   0  16       60.16       68.47      7.84 o 
   4   0  16       62.73       44.92      5.93 o 
   5   0  16      381.25      376.87     25.80 o 
   6   0  16       77.63       83.38     12.81 o 
   7   0  16       41.11       34.10      8.83 o 
 -10   1  16       11.94       18.81      4.94 o 
  -9   1  16       33.16       31.34      6.05 o 
  -8   1  16        3.57        0.62      2.18 o 
  -7   1  16        2.49        5.15      2.39 o 
  -6   1  16       87.33       84.67     10.11 o 
  -5   1  16       69.70       57.14      5.28 o 
  -4   1  16      161.07      148.35      6.19 o 
  -3   1  16       41.49       35.68      4.00 o 
  -2   1  16       88.50       80.54      5.67 o 
  -1   1  16       44.92       46.13      3.55 o 
   0   1  16        9.73       29.15      3.42 o 
   1   1  16      152.26      153.99      6.72 o 
   2   1  16      512.32      505.91     12.45 o 
   3   1  16        3.23        0.37      1.17 o 
   4   1  16      259.01      238.56     10.69 o 
   5   1  16      105.27      110.79      7.79 o 
   6   1  16       19.06       13.82      4.17 o 
   7   1  16       86.39       91.06     14.40 o 
 -10   2  16       58.60       60.70      8.96 o 
  -9   2  16        4.14        4.88      3.49 o 
  -8   2  16       25.18       26.60      4.60 o 
  -7   2  16       61.08       37.57      5.78 o 
  -6   2  16      193.77      195.49     12.57 o 
  -5   2  16      323.67      332.13     12.46 o 
  -4   2  16       50.77       45.65      5.14 o 
  -3   2  16       75.39       61.73      4.58 o 
  -2   2  16      380.21      387.10      8.81 o 
  -1   2  16      875.12      870.78     18.02 o 
   0   2  16       48.82       54.07      3.32 o 
   1   2  16      839.38      852.54     16.19 o 
   2   2  16       49.97       63.52      3.89 o 
   3   2  16       76.51       76.10      5.16 o 
   4   2  16      111.07       93.13      5.39 o 
   5   2  16       36.35       42.31      4.25 o 
   6   2  16        4.97        1.72      1.89 o 
   7   2  16        7.26       11.89      4.15 o 
  -9   3  16       72.53       70.38      9.08 o 
  -8   3  16      104.52       94.91      8.51 o 
  -7   3  16        3.98        2.90      2.25 o 
  -6   3  16      136.74      137.09     10.17 o 
  -5   3  16        1.64        7.29      1.64 o 
  -4   3  16        7.17        2.87      2.77 o 
  -3   3  16        2.00        6.05      1.31 o 
  -2   3  16      208.34      183.51      9.16 o 
  -1   3  16      224.22      234.57     20.41 o 
   0   3  16      378.71      388.15     26.27 o 
   1   3  16     1411.10     1367.42     53.06 o 
   2   3  16        4.66        2.41      3.00 o 
   3   3  16       14.69       12.33      2.10 o 
   4   3  16      211.33      197.76      8.62 o 
   5   3  16        1.23        3.13      2.05 o 
   6   3  16        0.58        4.21      2.48 o 
   7   3  16       68.60       89.45     10.05 o 
  -9   4  16       26.40       28.49      5.39 o 
  -8   4  16      145.88      149.22     12.61 o 
  -7   4  16        2.46        3.85      1.97 o 
  -6   4  16       38.88       52.80      5.19 o 
  -5   4  16       16.62        7.84      1.77 o 
  -4   4  16      299.41      308.47     11.15 o 
  -3   4  16      140.67      110.18      7.66 o 
  -2   4  16      447.49      474.62     19.40 o 
  -1   4  16       57.30       49.30      9.94 o 
   0   4  16       44.26       39.68      8.68 o 
   1   4  16       74.29       73.18     12.09 o 
   2   4  16      267.15      269.10     23.33 o 
   3   4  16      129.72      130.34     16.56 o 
   4   4  16       12.74       18.21      4.86 o 
   5   4  16       99.37       90.78      8.86 o 
   6   4  16        5.47        1.42      2.89 o 
  -8   5  16        4.33        6.82      2.37 o 
  -7   5  16        3.46       -0.08      5.26 o 
  -6   5  16        3.44        5.76      3.55 o 
  -5   5  16      198.07      172.54     13.43 o 
  -4   5  16       61.89       19.33     32.11 o 
  -3   5  16      200.23      210.49     10.20 o 
  -2   5  16       17.10       26.81      8.16 o 
  -1   5  16      398.03      438.77     31.63 o 
   0   5  16      267.37      286.72     24.89 o 
   1   5  16      757.18      769.61     42.72 o 
   2   5  16       17.18        9.29      6.31 o 
   3   5  16      306.15      304.50     27.89 o 
   4   5  16      101.01      121.84     18.01 o 
   5   5  16       67.35       93.27     15.37 o 
   6   5  16      129.18      129.78     19.51 o 
  -7   6  16        2.05        2.52      4.38 o 
  -6   6  16       14.73       11.49      5.83 o 
  -5   6  16       24.32       41.13     10.32 o 
  -4   6  16      108.62       95.62     15.95 o 
  -3   6  16        0.17        7.55      5.22 o 
  -2   6  16        0.35        8.16      5.02 o 
  -1   6  16       70.04       61.89     11.98 o 
   0   6  16       21.27       24.09      8.12 o 
   1   6  16       78.64       90.11     15.07 o 
   2   6  16       26.71       16.83      7.05 o 
   3   6  16        0.00        3.31      5.08 o 
   4   6  16       15.49       11.11      5.99 o 
   5   6  16       70.59       91.15     16.48 o 
  -6   7  16        0.01        3.04      4.39 o 
  -5   7  16       72.75       73.28     14.44 o 
  -4   7  16      191.41      255.78     26.62 o 
  -3   7  16       55.38       73.22     14.13 o 
  -2   7  16        1.21       -5.11      6.74 o 
  -1   7  16        8.62        8.58      3.71 o 
   0   7  16       13.56       10.33      3.89 o 
   1   7  16       58.95       63.21     13.43 o 
   2   7  16       38.09       35.22     11.30 o 
   3   7  16       66.13       64.31     14.00 o 
  -3   8  16        6.16        9.33      6.62 o 
  -2   8  16        0.00        6.16      4.00 o 
  -1   8  16       35.84       26.85      8.98 o 
   0   8  16        7.39        2.32      4.42 o 
   1   8  16       13.48        2.11      3.99 o 
 -10   1  17        0.59        4.83      3.71 o 
  -9   1  17       25.50       38.14      7.25 o 
  -8   1  17        1.53        2.99      2.14 o 
  -7   1  17        4.63        0.69      3.38 o 
  -6   1  17        5.11        6.46      3.89 o 
  -5   1  17      157.22      153.48     13.78 o 
  -4   1  17       58.62       53.00      3.74 o 
  -3   1  17       58.39       46.86      4.58 o 
  -2   1  17        0.02        0.58      1.05 o 
  -1   1  17      410.18      364.59     12.98 o 
   0   1  17     3620.76     3660.29     56.54 o 
   1   1  17      307.61      305.03      9.16 o 
   2   1  17      432.31      385.02     12.16 o 
   3   1  17      179.03      148.70      9.60 o 
   4   1  17       89.75       75.38      6.05 o 
   5   1  17      463.68      476.21     20.67 o 
   6   1  17        2.66        6.86      2.02 o 
   7   1  17       38.79       47.60      7.58 o 
  -9   2  17       87.64       79.52      9.54 o 
  -8   2  17       22.37       19.99      3.82 o 
  -7   2  17       53.19       30.26      5.15 o 
  -6   2  17       82.09       89.91      8.60 o 
  -5   2  17        0.03        0.40      1.71 o 
  -4   2  17      218.92      215.31     11.21 o 
  -3   2  17       57.05       60.44      6.20 o 
  -2   2  17      537.92      544.14     10.77 o 
  -1   2  17       58.61       55.58      2.80 o 
   0   2  17     1100.57     1052.53     18.38 o 
   1   2  17       26.63       19.84      2.50 o 
   2   2  17      239.37      246.26      8.81 o 
   3   2  17       81.50       95.27      5.94 o 
   4   2  17       11.98       11.35      2.32 o 
   5   2  17       10.68        8.33      2.34 o 
   6   2  17       42.87       39.11      4.77 o 
   7   2  17      161.79      176.24     14.25 o 
  -9   3  17       40.17       36.72      9.86 o 
  -8   3  17       94.74      106.29     16.89 o 
  -7   3  17        8.83        5.31      2.24 o 
  -6   3  17      135.07      132.68     10.24 o 
  -5   3  17      164.33      135.70      7.63 o 
  -4   3  17       12.77        7.56      4.02 o 
  -3   3  17      845.08      909.14     25.81 o 
  -2   3  17      106.82      125.32      7.74 o 
  -1   3  17      328.99      327.54     24.36 o 
   0   3  17        0.03        0.69      3.15 o 
   1   3  17      165.04      176.82     17.65 o 
   2   3  17      253.48      267.30     22.68 o 
   3   3  17       12.77       14.76      2.46 o 
   4   3  17       46.14       40.49      4.70 o 
   5   3  17        2.97       -0.75      1.44 o 
   6   3  17       50.07       75.94      8.87 o 
  -9   4  17       55.30       63.36      8.43 o 
  -8   4  17       22.79       17.09      3.87 o 
  -7   4  17      121.07      119.94     14.02 o 
  -6   4  17      314.42      309.33     15.56 o 
  -5   4  17       77.28       87.49      5.90 o 
  -4   4  17       65.32       48.34      4.11 o 
  -3   4  17       83.28      114.00      7.92 o 
  -2   4  17      152.01      142.06      6.88 o 
  -1   4  17       20.53       22.77      7.40 o 
   0   4  17       11.25        8.03      4.23 o 
   1   4  17        0.62       -4.87      4.87 o 
   2   4  17       59.40       38.08      9.22 o 
   3   4  17      372.45      382.95     30.08 o 
   4   4  17       90.45       99.59      8.10 o 
   5   4  17      157.56      168.35     20.98 o 
   6   4  17        0.55        3.24      3.48 o 
  -8   5  17       19.40       21.63      8.98 o 
  -7   5  17        0.22       -0.26      2.11 o 
  -6   5  17      150.77      138.68     13.37 o 
  -5   5  17      263.38      317.92     28.90 o 
  -4   5  17      102.47      102.91     15.32 o 
  -3   5  17      392.19      437.64     32.57 o 
  -2   5  17      305.99      234.42     23.25 o 
  -1   5  17      271.44      270.34     25.34 o 
   0   5  17      252.35      259.67     24.48 o 
   1   5  17      554.22      612.75     38.77 o 
   2   5  17      381.61      439.48     32.80 o 
   3   5  17      121.33       92.69     15.29 o 
   4   5  17        3.32        6.60      5.79 o 
   5   5  17       18.60       23.81      8.43 o 
  -7   6  17       40.69       40.14     11.18 o 
  -6   6  17      223.03      224.99     25.61 o 
  -5   6  17        4.94        3.56      4.38 o 
  -4   6  17        8.50       12.34      6.65 o 
  -3   6  17       21.84       28.99      8.76 o 
  -2   6  17       11.24       12.26      5.43 o 
  -1   6  17        5.32        2.36      4.46 o 
   0   6  17      307.42      410.86     32.83 o 
   1   6  17       92.28       82.62     14.37 o 
   2   6  17      429.31      533.98     38.15 o 
   3   6  17       91.37      109.49     17.22 o 
   4   6  17       20.72       26.19      9.28 o 
  -5   7  17        9.15        5.88      4.87 o 
  -4   7  17        6.68       16.30      5.60 o 
  -3   7  17        1.12        7.10      6.18 o 
  -2   7  17        0.20       -6.39      6.39 o 
  -1   7  17       44.47       35.61     10.26 o 
   0   7  17        0.47       -2.01      2.74 o 
   1   7  17       76.25       75.55     14.77 o 
   2   7  17       49.63       63.57     14.18 o 
  -9   0  18       17.59       22.39      6.75 o 
  -8   0  18        0.27       -2.64      4.49 o 
  -7   0  18       52.85       79.85     12.24 o 
  -6   0  18       16.88        0.48      2.35 o 
  -5   0  18       91.33       83.24     11.96 o 
  -4   0  18      386.40      368.92     45.60 o 
  -3   0  18      812.36      773.78     38.04 o 
  -2   0  18      101.42       74.05      6.68 o 
  -1   0  18      348.58      375.46     22.04 o 
   0   0  18        4.43        6.15      2.13 o 
   1   0  18      364.31      325.16     53.14 o 
   2   0  18      103.10       91.10     15.30 o 
   3   0  18      310.79      319.66     25.04 o 
   4   0  18     1367.09     1375.30     51.83 o 
   5   0  18      168.97      169.08     17.07 o 
   6   0  18      120.75      125.07     15.72 o 
   7   0  18        1.18        5.81      3.67 o 
  -9   1  18        5.45        0.85      8.79 o 
  -8   1  18       53.19       55.69      7.72 o 
  -7   1  18      149.12      154.86     10.08 o 
  -6   1  18        0.89        2.76      1.81 o 
  -5   1  18       19.45       25.86      4.34 o 
  -4   1  18      243.51      290.66     10.02 o 
  -3   1  18       61.57       54.94      4.98 o 
  -2   1  18       62.11       50.88      4.77 o 
  -1   1  18       12.01       17.03      3.12 o 
   0   1  18       39.54       65.61      4.52 o 
   1   1  18        0.13        2.15      1.90 o 
   2   1  18      341.46      313.46     10.97 o 
   3   1  18       11.44        9.14      2.92 o 
   4   1  18        5.13        8.51      2.42 o 
   5   1  18      117.98      118.21     10.09 o 
   6   1  18        2.29        3.91      2.85 o 
   7   1  18        2.53        1.86      2.88 o 
  -9   2  18        0.24        0.23      2.15 o 
  -8   2  18        8.82        4.26      3.60 o 
  -7   2  18       39.72       30.05      5.17 o 
  -6   2  18      168.14      168.84     13.36 o 
  -5   2  18      243.68      209.12      9.96 o 
  -4   2  18       15.11       13.42      2.77 o 
  -3   2  18       31.16       20.75      2.29 o 
  -2   2  18      490.55      528.78     11.66 o 
  -1   2  18        5.97        2.98      0.86 o 
   0   2  18      370.40      341.25     10.10 o 
   1   2  18      249.11      242.20      7.63 o 
   2   2  18       16.05       11.65      2.43 o 
   3   2  18       20.07       25.37      3.15 o 
   4   2  18      116.59       99.68      8.38 o 
   5   2  18        0.58       -0.10      1.89 o 
   6   2  18        4.87        4.75      1.81 o 
  -9   3  18       30.67       42.88      7.16 o 
  -8   3  18       66.24       80.57      9.22 o 
  -7   3  18       89.97      116.31     10.25 o 
  -6   3  18        0.83       -1.90      2.66 o 
  -5   3  18       13.35       17.94      3.01 o 
  -4   3  18       26.93       14.85      2.94 o 
  -3   3  18        3.35        3.96      1.08 o 
  -2   3  18      349.05      331.92     25.00 o 
  -1   3  18      101.38      124.60     15.11 o 
   0   3  18       89.93       77.55     11.63 o 
   1   3  18       12.76       12.18      4.24 o 
   2   3  18       77.74       77.09      4.97 o 
   3   3  18        0.15        1.52      1.31 o 
   4   3  18        1.70        3.77      1.68 o 
   5   3  18       68.00       68.95     13.14 o 
   6   3  18        1.24        0.95      1.75 o 
  -8   4  18        0.99        2.34      1.95 o 
  -7   4  18        1.40        7.12      2.54 o 
  -6   4  18        0.77       -1.60      3.39 o 
  -5   4  18      277.33      244.06      9.90 o 
  -4   4  18      121.85      108.09     14.01 o 
  -3   4  18        0.48       -1.50      1.52 o 
  -2   4  18       67.28       67.45      4.62 o 
  -1   4  18      165.87      185.51     19.84 o 
   0   4  18       79.08       73.83     11.81 o 
   1   4  18      526.97      540.15     34.99 o 
   2   4  18        8.75       12.97      5.37 o 
   3   4  18        0.01       -1.59      4.79 o 
   4   4  18        3.66        2.39      3.84 o 
   5   4  18       10.53        6.68      4.75 o 
  -7   5  18        1.25        2.10      4.64 o 
  -6   5  18       18.74       20.44      7.77 o 
  -5   5  18        5.00       14.06      7.43 o 
  -4   5  18       23.68       25.41      7.63 o 
  -3   5  18      106.42      135.24     18.11 o 
  -2   5  18      387.12      365.81     29.47 o 
  -1   5  18      164.90      162.44     19.35 o 
   0   5  18       56.06       60.06     11.71 o 
   1   5  18      172.72      181.53     21.03 o 
   2   5  18       66.08       68.61     13.16 o 
   3   5  18        0.57        3.57      5.02 o 
   4   5  18        0.47        1.82      4.39 o 
   5   5  18       57.40       58.73     12.28 o 
  -6   6  18        0.07       -1.66      3.84 o 
  -5   6  18       15.26       11.74      7.17 o 
  -4   6  18        7.93       10.34      4.60 o 
  -3   6  18        9.85        2.34      3.58 o 
  -2   6  18      112.29      108.94     17.18 o 
  -1   6  18      100.52       90.72     15.07 o 
   0   6  18        0.11       -4.08      4.08 o 
   1   6  18      134.83      126.15     18.29 o 
   2   6  18        0.36        0.67      4.27 o 
   3   6  18        6.59        2.89      2.80 o 
  -4   7  18       38.17       23.86      9.13 o 
  -3   7  18       34.92       28.87      9.95 o 
  -2   7  18        3.88        3.40      3.02 o 
  -1   7  18       22.29       25.33      8.57 o 
   0   7  18        8.51        7.64      6.62 o 
   1   7  18       17.46       19.37      4.62 o 
   2   7  18        1.74        0.54      2.87 o 
  -9   1  19       26.79       60.60      8.61 o 
  -8   1  19        2.43        0.95      2.48 o 
  -7   1  19        6.32        3.05      2.30 o 
  -6   1  19        0.00        2.00      5.67 o 
  -5   1  19      447.74      445.29     15.53 o 
  -4   1  19       14.94       22.05      3.26 o 
  -3   1  19        2.19        1.57      2.07 o 
  -2   1  19        5.53        3.28      1.58 o 
  -1   1  19      113.06      119.59      6.88 o 
   0   1  19      645.02      633.72     15.79 o 
   1   1  19      275.60      287.10     10.46 o 
   2   1  19       13.12       14.74      2.23 o 
   3   1  19       35.64       32.89      3.87 o 
   4   1  19       49.66       62.76      6.95 o 
   5   1  19      233.37      261.29     15.26 o 
   6   1  19       41.04       56.51      7.48 o 
  -9   2  19        4.52       -1.06      2.65 o 
  -8   2  19       48.27       45.63      8.85 o 
  -7   2  19       14.13       22.50      4.80 o 
  -6   2  19        7.68       12.17      3.68 o 
  -5   2  19       39.49       30.81      3.78 o 
  -4   2  19       20.99       12.01      2.83 o 
  -3   2  19       44.39       31.94      3.30 o 
  -2   2  19      545.71      559.75     10.31 o 
  -1   2  19     1379.15     1375.70     26.56 o 
   0   2  19      268.71      279.23      7.90 o 
   1   2  19       23.55       24.14      2.78 o 
   2   2  19       71.37       76.81      5.20 o 
   3   2  19       58.33       46.15      5.18 o 
   4   2  19       78.27       92.20      8.13 o 
   5   2  19       50.92       51.31      6.52 o 
   6   2  19       43.18       55.68     11.91 o 
  -8   3  19        6.56        0.76      2.21 o 
  -7   3  19       11.88       12.26      3.45 o 
  -6   3  19        1.40       -1.96      4.11 o 
  -5   3  19       36.21       35.05      3.96 o 
  -4   3  19      160.03      155.77      8.32 o 
  -3   3  19      207.26       99.97     65.79 o 
  -2   3  19      207.59      231.82     11.51 o 
  -1   3  19       84.39       76.46     12.24 o 
   0   3  19      558.97      603.49     35.61 o 
   1   3  19       42.07       29.79      8.71 o 
   2   3  19       10.46        7.53      3.87 o 
   3   3  19        4.02        2.13      0.97 o 
   4   3  19       54.88       55.06     11.05 o 
   5   3  19       72.69       64.24     12.78 o 
   6   3  19      130.78      142.01     19.88 o 
  -8   4  19        3.33        5.62      4.44 o 
  -7   4  19       31.70       26.96      4.96 o 
  -6   4  19        0.11       -2.52      2.52 o 
  -5   4  19       36.62       41.02      4.54 o 
  -4   4  19      350.02      324.19     27.85 o 
  -3   4  19      122.16      120.10     16.41 o 
  -2   4  19        1.14        4.28      3.25 o 
  -1   4  19       58.05       48.45     10.19 o 
   0   4  19        1.63       -5.25      5.25 o 
   1   4  19      101.66      102.11     14.99 o 
   2   4  19      120.96      131.83     17.31 o 
   3   4  19        5.61        8.25      5.21 o 
   4   4  19        6.99        2.13      2.70 o 
   5   4  19       16.42       16.32      6.87 o 
  -7   5  19        7.98       24.55      8.55 o 
  -6   5  19       17.70       22.23      8.50 o 
  -5   5  19       66.45       74.20     13.81 o 
  -4   5  19        0.59        3.48      2.69 o 
  -3   5  19      150.05      123.99     17.98 o 
  -2   5  19       92.46      112.23     16.70 o 
  -1   5  19      142.83      137.88     18.34 o 
   0   5  19      135.05      153.94     19.72 o 
   1   5  19       92.86      115.70     16.95 o 
   2   5  19      109.99      106.69     16.09 o 
   3   5  19       86.36       63.39     12.77 o 
   4   5  19       53.19       62.07     12.89 o 
  -6   6  19       48.00       65.97     14.27 o 
  -5   6  19       23.79       15.61      5.79 o 
  -4   6  19        9.00       13.62      7.24 o 
  -3   6  19       21.97       10.94      6.24 o 
  -2   6  19      429.84      499.81     37.22 o 
  -1   6  19      100.92       76.55     14.43 o 
   0   6  19       30.25       34.19      9.27 o 
   1   6  19       96.91       88.45     15.66 o 
   2   6  19        2.62       11.97      4.54 o 
   3   6  19        3.15       -2.36      5.32 o 
  -3   7  19        9.77       22.94      9.42 o 
  -2   7  19       72.58       67.23     14.04 o 
  -1   7  19        3.28        8.81      4.67 o 
   0   7  19        3.90        1.27      3.32 o 
   1   7  19       44.54       46.63     12.11 o 
  -9   0  20        3.79        7.55      5.15 o 
  -8   0  20       32.85       30.85      8.34 o 
  -7   0  20        6.00        0.67      4.44 o 
  -6   0  20        1.19        3.05      4.69 o 
  -5   0  20       70.50       63.13     11.04 o 
  -4   0  20      212.55      248.88     20.38 o 
  -3   0  20      519.65      489.83     19.76 o 
  -2   0  20       75.82       55.12      6.25 o 
  -1   0  20      475.98      441.30     14.07 o 
   0   0  20      192.77      182.05     30.15 o 
   1   0  20      188.45      172.14     23.85 o 
   2   0  20      576.34      560.40     20.62 o 
   3   0  20       11.31        9.47      4.18 o 
   4   0  20      558.04      588.22     32.78 o 
   5   0  20        1.17       -0.33      3.17 o 
   6   0  20        0.31        5.47      4.93 o 
  -9   1  20        5.66       10.55      3.80 o 
  -8   1  20        2.52        0.42      2.20 o 
  -7   1  20       20.42       15.87      3.54 o 
  -6   1  20       53.32       60.69      7.47 o 
  -5   1  20      276.69      286.51     12.44 o 
  -4   1  20        8.37       16.28      2.52 o 
  -3   1  20       19.84       19.45      2.99 o 
  -2   1  20       36.38       30.72      4.69 o 
  -1   1  20      792.49      812.78     16.87 o 
   0   1  20       31.21       50.24      4.03 o 
   1   1  20        0.05        0.27      1.27 o 
   2   1  20      103.31       97.56      6.37 o 
   3   1  20       15.40        9.54      3.39 o 
   4   1  20        0.10        1.68      3.54 o 
   5   1  20       16.21       14.05      3.58 o 
   6   1  20        2.01        1.33      4.74 o 
  -9   2  20       26.54       35.98      6.87 o 
  -8   2  20        6.33        9.20      2.68 o 
  -7   2  20      223.32      212.76     19.29 o 
  -6   2  20       11.93       13.21      3.39 o 
  -5   2  20       67.90       66.22      5.57 o 
  -4   2  20      609.46      611.20     16.77 o 
  -3   2  20       96.49      114.84      6.24 o 
  -2   2  20      160.13      165.73      5.30 o 
  -1   2  20     1347.03     1370.88     23.14 o 
   0   2  20      154.53      157.93      6.39 o 
   1   2  20      495.28      503.18     13.08 o 
   2   2  20      160.33      161.29      9.85 o 
   3   2  20        3.17        3.03      2.16 o 
   4   2  20       27.57       25.57      4.34 o 
  -8   3  20        1.80       -0.77      2.17 o 
  -7   3  20      102.18      113.23     10.14 o 
  -6   3  20       48.04       37.92      5.58 o 
  -5   3  20       16.87       14.44      6.65 o 
  -4   3  20       80.41       96.44      6.30 o 
  -3   3  20       50.45        8.53     19.13 o 
  -2   3  20       70.20       73.27      6.15 o 
  -1   3  20      263.23      280.71     24.16 o 
   0   3  20      276.99      322.32     26.36 o 
   1   3  20      226.52      248.85     23.14 o 
   2   3  20      107.49      112.75     15.34 o 
   3   3  20       42.94       57.23     10.98 o 
   4   3  20        0.47        3.16      2.99 o 
   5   3  20       25.92       22.80      7.45 o 
  -7   4  20       18.55       20.74      7.26 o 
  -6   4  20       30.21       58.75     12.71 o 
  -5   4  20      225.71      191.68     22.49 o 
  -4   4  20        0.96       -1.59      4.62 o 
  -3   4  20        7.63        9.80      4.98 o 
  -2   4  20        8.50        2.76      5.20 o 
  -1   4  20      253.38      261.36     24.73 o 
   0   4  20      153.11      175.03     20.17 o 
   1   4  20      111.16      118.13     16.64 o 
   2   4  20       43.92       39.27      9.48 o 
   3   4  20       14.87       10.30      4.65 o 
   4   4  20      194.41      206.32     23.53 o 
  -6   5  20        1.44       12.33      7.77 o 
  -5   5  20       42.54       43.97     11.07 o 
  -4   5  20       22.31       24.17      7.51 o 
  -3   5  20        5.42        6.35      5.47 o 
  -2   5  20       25.99       28.79      9.87 o 
  -1   5  20      430.61      451.14     34.46 o 
   0   5  20        6.66        6.52      4.06 o 
   1   5  20        9.41        5.08      3.46 o 
   2   5  20       17.90       18.75      6.19 o 
   3   5  20        4.90        3.20      3.22 o 
  -5   6  20       70.59       59.95     13.01 o 
  -4   6  20        6.80       -1.06      3.72 o 
  -3   6  20       99.39       95.93     16.53 o 
  -2   6  20       43.41       34.78     10.91 o 
  -1   6  20       19.06       13.55      5.58 o 
   0   6  20        4.33        3.97      3.53 o 
   1   6  20       20.43       18.22      7.44 o 
   2   6  20       46.61       35.32      9.82 o 
  -8   1  21       14.69        6.32      2.03 o 
  -7   1  21       18.81       17.13      3.54 o 
  -6   1  21        7.72        7.51      2.81 o 
  -5   1  21        0.49       -1.62      1.70 o 
  -4   1  21        3.55        3.16      1.39 o 
  -3   1  21        1.41        0.80      1.52 o 
  -2   1  21      114.36      133.99      7.87 o 
  -1   1  21      104.61      115.35      6.73 o 
   0   1  21      799.06      870.10     17.75 o 
   1   1  21        6.95        6.83      1.51 o 
   2   1  21       47.33       43.82      5.62 o 
   3   1  21       32.22       43.10      5.80 o 
   4   1  21        0.23        1.67      1.91 o 
   5   1  21        1.29       -1.51      2.96 o 
  -8   2  21       16.64       27.25      4.68 o 
  -7   2  21        7.11        8.64      2.93 o 
  -6   2  21       26.61       17.63      4.00 o 
  -5   2  21        6.58        3.32      1.94 o 
  -4   2  21       22.88       28.44      4.64 o 
  -3   2  21       90.22       82.28      7.60 o 
  -2   2  21      380.96      385.52      8.14 o 
  -1   2  21      449.97      446.73     19.25 o 
   0   2  21       30.18       40.85      4.96 o 
   1   2  21       10.64        9.88      5.74 o 
   2   2  21      188.31      212.45     11.59 o 
   3   2  21      231.27      246.11     13.12 o 
   4   2  21        2.04       -0.60      3.43 o 
   5   2  21        0.75       -2.09      4.08 o 
  -8   3  21        8.38       11.49      6.84 o 
  -7   3  21        3.17        6.40      2.71 o 
  -6   3  21       31.97       29.59      4.91 o 
  -5   3  21      253.40      249.66     12.44 o 
  -4   3  21        5.06        5.45      4.32 o 
  -3   3  21       52.64       46.00     10.28 o 
  -2   3  21      113.76      143.37     17.46 o 
  -1   3  21        2.38        2.06      5.11 o 
   0   3  21      248.18      273.17     24.42 o 
   1   3  21       19.19       11.64      4.98 o 
   2   3  21        0.11       -4.24      4.24 o 
   3   3  21       44.62       39.61      9.82 o 
   4   3  21       65.63       76.32     13.83 o 
  -7   4  21       29.98       36.20     10.83 o 
  -6   4  21        4.93       11.30      7.02 o 
  -5   4  21        2.67        6.18      5.34 o 
  -4   4  21        3.08        0.73      3.42 o 
  -3   4  21        0.88       -4.77      4.77 o 
  -2   4  21      190.52      204.54     22.26 o 
  -1   4  21        8.22        5.94      5.47 o 
   0   4  21       31.54       37.35      9.88 o 
   1   4  21      206.00      216.84     22.60 o 
   2   4  21      169.90      218.93     23.41 o 
   3   4  21       25.59       38.47     10.45 o 
   4   4  21        2.08       -6.75      6.75 o 
  -6   5  21       53.83       51.85     12.45 o 
  -5   5  21        0.57        4.29      3.90 o 
  -4   5  21        4.66       -4.25      4.25 o 
  -3   5  21        1.51        2.45      3.70 o 
  -2   5  21        0.41        2.18      3.98 o 
  -1   5  21       19.04       12.80      6.08 o 
   0   5  21       14.99       21.58      8.80 o 
   1   5  21        1.77       -2.97      4.34 o 
   2   5  21       34.15       57.32     13.26 o 
   3   5  21       41.56       41.24     10.86 o 
  -4   6  21       13.67       15.77      6.11 o 
  -3   6  21        3.18        1.10      4.42 o 
  -2   6  21       13.93        5.00      5.73 o 
  -1   6  21       75.10       75.90     14.84 o 
   0   6  21      239.10      272.25     28.26 o 
   1   6  21       11.15       10.95      5.56 o 
  -8   0  22        0.07        3.04      3.92 o 
  -7   0  22       31.02       19.22      4.51 o 
  -6   0  22       22.50       20.42      4.52 o 
  -5   0  22       32.10       41.65      8.90 o 
  -4   0  22      386.48      292.83     22.96 o 
  -3   0  22       98.30       76.57     11.31 o 
  -2   0  22        0.04        3.80      1.53 o 
  -1   0  22        1.81        3.00      2.07 o 
   0   0  22      241.51      280.25     14.01 o 
   1   0  22        5.63        3.50      1.93 o 
   2   0  22       77.71       93.55     12.16 o 
   3   0  22       59.70       46.11      8.92 o 
   4   0  22      183.51      157.94     16.61 o 
   5   0  22        6.16        4.57      4.55 o 
  -8   1  22        2.10        1.81      3.32 o 
  -7   1  22       16.42       10.83      2.96 o 
  -6   1  22        2.46        7.69      3.19 o 
  -5   1  22       45.37       44.82      4.90 o 
  -4   1  22      408.15      363.70     13.77 o 
  -3   1  22      109.36      112.99      7.74 o 
  -2   1  22        1.12       -1.51      1.51 o 
  -1   1  22      492.28      486.07     14.60 o 
   0   1  22       67.34       61.02      5.56 o 
   1   1  22       79.71       87.29      8.07 o 
   2   1  22       32.70       29.85      4.86 o 
   3   1  22       99.88      103.97      9.13 o 
   4   1  22       18.47       13.17      3.63 o 
   5   1  22        5.89        4.31      2.72 o 
  -8   2  22      104.34       98.03      8.72 o 
  -7   2  22      141.64      127.54     11.19 o 
  -6   2  22       21.06       28.07      5.13 o 
  -5   2  22        0.04       -1.88      1.88 o 
  -4   2  22        9.32        2.07      4.07 o 
  -3   2  22      192.48      182.69      8.05 o 
  -2   2  22       33.86       29.37      3.20 o 
  -1   2  22       50.95       65.81      6.63 o 
   0   2  22       22.25       29.55      4.42 o 
   1   2  22        0.00       -1.79      1.79 o 
   2   2  22       92.53      112.02      8.42 o 
   3   2  22        6.13       14.88      6.61 o 
   4   2  22       19.38       10.65      5.20 o 
  -7   3  22        3.37        3.77      4.26 o 
  -6   3  22       26.22       28.14      8.89 o 
  -5   3  22       27.61       47.95     11.22 o 
  -4   3  22       10.61       19.10      7.64 o 
  -3   3  22       12.56        5.62      4.08 o 
  -2   3  22      201.71      174.36     19.94 o 
  -1   3  22      259.37      265.04     24.06 o 
   0   3  22       32.63       33.44      9.15 o 
   1   3  22       29.24       29.50      7.86 o 
   2   3  22       84.19       83.85     13.90 o 
   3   3  22      114.87      136.01     17.78 o 
   4   3  22       82.51       85.18     14.71 o 
  -6   4  22      191.89      214.94     25.03 o 
  -5   4  22        1.72       -0.27      4.45 o 
  -4   4  22        4.64        5.86      4.88 o 
  -3   4  22        2.88       14.44      6.98 o 
  -2   4  22       79.98       74.82     13.37 o 
  -1   4  22       13.14       17.45      7.96 o 
   0   4  22        5.86        9.07      6.15 o 
   1   4  22        0.73        4.66      3.04 o 
   2   4  22       20.50       27.35      8.63 o 
   3   4  22       96.59       80.86     14.52 o 
  -5   5  22       24.94       32.71     10.37 o 
  -4   5  22        3.64        3.90      4.63 o 
  -3   5  22       14.05        4.57      3.77 o 
  -2   5  22       25.76       14.49      5.21 o 
  -1   5  22       65.55       75.24     14.63 o 
   0   5  22      175.43      167.73     21.94 o 
   1   5  22        4.91        4.63      5.95 o 
   2   5  22       19.56        8.94      4.27 o 
  -2   6  22        0.93       -1.09      4.16 o 
  -1   6  22       53.33       48.05     11.75 o 
  -7   1  23        5.84        2.28      3.25 o 
  -6   1  23      113.43      107.16      9.89 o 
  -5   1  23      263.04      272.18     12.52 o 
  -4   1  23      129.64      126.84      8.05 o 
  -3   1  23       57.75       55.04      6.88 o 
  -2   1  23      125.83      152.93     10.89 o 
  -1   1  23       11.01       22.96     10.05 o 
   0   1  23       72.84       70.56      7.27 o 
   1   1  23        0.05       -1.46      1.66 o 
   2   1  23       49.92       49.03      6.13 o 
   3   1  23       85.54       96.47      8.96 o 
   4   1  23        0.00        0.33      2.49 o 
  -7   2  23        6.31        4.25      3.07 o 
  -6   2  23       17.82       16.72      7.14 o 
  -5   2  23        2.97        2.64      1.69 o 
  -4   2  23       23.69       22.25      7.61 o 
  -3   2  23       38.13       43.39      6.15 o 
  -2   2  23      297.50      307.61     15.31 o 
  -1   2  23        5.01        4.36      1.83 o 
   0   2  23       84.92      101.67      8.20 o 
   1   2  23       83.09       74.00     11.99 o 
   2   2  23        6.84        4.56      3.84 o 
   3   2  23       81.94       89.77     13.84 o 
   4   2  23       15.00        6.10      5.00 o 
  -7   3  23        1.07        1.53      3.65 o 
  -6   3  23        5.84       -2.86      4.80 o 
  -5   3  23        7.33       14.01      7.36 o 
  -4   3  23       32.18       39.81     10.78 o 
  -3   3  23       16.16       15.62      5.39 o 
  -2   3  23        5.35       14.59      6.99 o 
  -1   3  23        0.00       -5.43      5.43 o 
   0   3  23       12.40       10.03      6.08 o 
   1   3  23      144.59      192.97     21.42 o 
   2   3  23       17.69       24.39      8.64 o 
   3   3  23       11.13       11.67      6.32 o 
  -6   4  23      118.13      173.61     22.35 o 
  -5   4  23       11.35       28.04      9.52 o 
  -4   4  23        2.21       -3.50      4.37 o 
  -3   4  23       26.04       23.65      8.36 o 
  -2   4  23       28.17       27.73      8.62 o 
  -1   4  23        0.91       -3.53      4.53 o 
   0   4  23        5.56        2.85      3.58 o 
   1   4  23      186.56      227.89     24.64 o 
   2   4  23        5.44       15.74      6.74 o 
  -4   5  23        2.97       -4.75      4.75 o 
  -3   5  23        1.86        6.43      5.00 o 
  -2   5  23       32.84       16.38      7.52 o 
  -1   5  23        7.30       21.46      8.62 o 
   0   5  23        0.50       -2.34      5.04 o 
  -7   0  24        9.64       15.43      6.15 o 
  -6   0  24      126.96      122.89     11.09 o 
  -5   0  24        7.46        2.93      2.85 o 
  -4   0  24       36.36       41.36      9.12 o 
  -3   0  24        6.49       11.31      4.54 o 
  -2   0  24        3.02       -0.87      2.59 o 
  -1   0  24      606.61      568.83     31.69 o 
   0   0  24       53.28       72.50     10.78 o 
   1   0  24        6.01        5.77      3.49 o 
   2   0  24      142.75      181.38     17.88 o 
   3   0  24        0.01       -4.82      4.82 o 
  -7   1  24        9.41        6.96      2.75 o 
  -6   1  24       27.09       14.66      4.50 o 
  -5   1  24       22.83       26.51      5.41 o 
  -4   1  24       16.75       17.77      3.23 o 
  -3   1  24      131.30      131.40     22.34 o 
  -2   1  24      157.86      152.12     11.13 o 
  -1   1  24      187.18      196.84     12.71 o 
   0   1  24       42.79       42.93      5.85 o 
   1   1  24       24.94       27.16      4.53 o 
   2   1  24       84.66       95.27      8.70 o 
   3   1  24       28.31       23.13      6.91 o 
  -6   2  24       30.04       21.33      7.72 o 
  -5   2  24        2.35        4.60      4.20 o 
  -4   2  24       66.68       66.07     12.61 o 
  -3   2  24      122.86      143.09     11.01 o 
  -2   2  24       12.32        9.25      3.25 o 
  -1   2  24        0.01        5.30      2.04 o 
   0   2  24       50.12       47.37     10.09 o 
   1   2  24       36.61       30.53      8.00 o 
   2   2  24       14.73        6.42      3.73 o 
   3   2  24       15.31        3.76      3.63 o 
  -6   3  24        2.09       -6.50      6.50 o 
  -5   3  24       11.84        0.76      3.20 o 
  -4   3  24      109.99      113.23     17.06 o 
  -3   3  24       70.17       60.58     12.18 o 
  -2   3  24       31.07       28.45      8.61 o 
  -1   3  24       33.76       33.12      9.13 o 
   0   3  24       52.17       58.82     11.88 o 
   1   3  24        3.22        1.54      4.12 o 
   2   3  24       98.01       94.33     15.26 o 
  -5   4  24       12.99       10.64      4.45 o 
  -4   4  24       76.99       71.50     13.94 o 
  -3   4  24       91.04       88.65     15.62 o 
  -2   4  24       40.81       46.37     11.05 o 
  -1   4  24       45.12       34.72      9.80 o 
   0   4  24        2.08       -1.11      5.27 o 
   1   4  24        2.31       -2.04      3.64 o 
  -6   1  25        0.26       -0.59      4.43 o 
  -5   1  25        2.92       -0.25      2.13 o 
  -4   1  25        0.12       -1.90      2.87 o 
  -3   1  25      120.14       79.24      8.51 o 
  -2   1  25       13.60       17.34      3.73 o 
  -1   1  25        4.35       13.80      3.99 o 
   0   1  25       51.18       46.46      6.29 o 
   1   1  25       17.41       19.82      4.01 o 
   2   1  25       32.78       50.22     10.47 o 
  -6   2  25       17.59       14.12      5.44 o 
  -5   2  25        2.45       12.61      6.21 o 
  -4   2  25        0.22        6.78      4.83 o 
  -3   2  25      230.97      262.51     15.13 o 
  -2   2  25      113.59      147.80     17.76 o 
  -1   2  25       86.02       78.88     13.36 o 
   0   2  25       33.38       43.95      9.86 o 
   1   2  25        0.19       -0.82      3.23 o 
   2   2  25       36.72       34.09      8.79 o 
  -5   3  25       58.89       69.77     13.95 o 
  -4   3  25       70.08       76.97     14.62 o 
  -3   3  25       35.24       50.98     11.04 o 
  -2   3  25       33.59       32.13      9.45 o 
  -1   3  25       22.41       24.52      7.52 o 
   0   3  25      124.68      117.79     17.25 o 
   1   3  25       18.81       24.00      8.89 o 
  -3   4  25        3.10        4.83      5.23 o 
  -2   4  25       14.86       22.21      7.95 o 
  -1   4  25        0.58        2.02      4.68 o 
  -5   0  26       17.66       21.64      6.38 o 
  -4   0  26       63.70       66.47     11.71 o 
  -3   0  26       17.32       19.23      6.20 o 
  -2   0  26      278.93      360.48     26.20 o 
  -1   0  26        1.53        3.63      2.20 o 
   0   0  26      112.39      137.52     15.44 o 
   1   0  26       23.98       29.83      7.38 o 
  -5   1  26       19.89       18.61      4.71 o 
  -4   1  26        6.91        1.73      2.75 o 
  -3   1  26       20.57       26.86      5.14 o 
  -2   1  26        0.98        0.61      2.96 o 
  -1   1  26       93.07      118.82     10.09 o 
   0   1  26       21.14       14.04      4.73 o 
   1   1  26        5.66       14.09      5.21 o 
  -5   2  26       57.91       48.71     10.57 o 
  -4   2  26       41.55       66.51     12.82 o 
  -3   2  26      197.25      226.57     23.34 o 
  -2   2  26        3.76        3.45      2.49 o 
  -1   2  26        2.82        5.09      5.22 o 
   0   2  26       11.60       16.56      6.69 o 
  -3   3  26        9.47        5.92      5.69 o 
  -2   3  26        6.51       13.46      5.38 o 
  -1   3  26       10.08        4.61      4.62 o 
  -4   1  27       57.19       56.43     12.73 o 
  -3   1  27       81.71       58.89      7.40 o 
  -2   1  27       44.61       48.20     10.48 o 
  -1   1  27        1.05       -4.18      5.84 o 
  -2   2  27       16.13       19.15      6.71 o 
                                                 
